# Supplementary material for: Differentially expressed fusogens specify myocyte states to drive myogenesis
Source: Development. 2025 Sep 30;152(19):dev204771. doi: 10.1242/dev.204771 (PMC12517348; doi:10.1242/dev.204771)
Supplement: Table S2. List of differentially expressed genes (DEGs) of the muscle populations in E11.5 embryos. [file develop-152-204771-TableS2.xlsx]

## Sheet: Sheet1
p_val	avg_log2FC	pct.1	pct.2	p_val_adj	cluster	gene
1.39882e-83	0.912891	0.909	0.555	2.63468e-79	0	Mcm6	DNA replication licensing factor MCM6; Acts as component of the MCM2-7 complex (MCM complex) which is the putative replicative helicase essential for 'once per cell cycle' DNA replication initiation and elongation in eukaryotic cells. The active ATPase sites in the MCM2-7 ring are formed through the interaction surfaces of two neighboring subunits such that a critical structure of a conserved arg…
2.75672e-79	0.889255	0.876	0.502	5.19229e-75	0	Mcm3	DNA replication licensing factor MCM3; Acts as component of the MCM2-7 complex (MCM complex) which is the putative replicative helicase essential for 'once per cell cycle' DNA replication initiation and elongation in eukaryotic cells. The active ATPase sites in the MCM2-7 ring are formed through the interaction surfaces of two neighboring subunits such that a critical structure of a conserved arg…
1.45168e-59	0.717005	0.804	0.48	2.73423e-55	0	Mcm5	DNA replication licensing factor MCM5; Acts as component of the MCM2-7 complex (MCM complex) which is the putative replicative helicase essential for 'once per cell cycle' DNA replication initiation and elongation in eukaryotic cells. The active ATPase sites in the MCM2-7 ring are formed through the interaction surfaces of two neighboring subunits such that a critical structure of a conserved arg…
1.72879e-56	0.605706	0.969	0.867	3.25617e-52	0	Siva1	Apoptosis regulatory protein Siva; Induces CD27-mediated apoptosis. Inhibits BCL2L1 isoform Bcl-x(L) anti-apoptotic activity. Inhibits activation of NF-kappa- B and promotes T-cell receptor-mediated apoptosis (By similarity)
1.07928e-51	0.566101	0.527	0.158	2.03282e-47	0	Ung	Uracil-DNA glycosylase; Excises uracil residues from the DNA which can arise as a result of misincorporation of dUMP residues by DNA polymerase or due to deamination of cytosine
5.86978e-51	0.700671	0.971	0.776	1.10557e-46	0	Dut	Deoxyuridine triphosphatase, isoform CRA_b; Deoxyuridine triphosphatase
2.17096e-50	0.737398	0.944	0.664	4.089e-46	0	Phgdh	D-3-phosphoglycerate dehydrogenase; Catalyzes the reversible oxidation of 3-phospho-D- glycerate to 3-phosphonooxypyruvate, the first step of the phosphorylated L-serine biosynthesis pathway. Does not catalyze the reversible oxidation of 2-hydroxyglutarate to 2-oxoglutarate and the reversible oxidation of (S)-malate to oxaloacetate
1.49921e-49	0.631972	0.787	0.481	2.82377e-45	0	Mcm4	DNA replication licensing factor MCM4; Acts as component of the MCM2-7 complex (MCM complex) which is the putative replicative helicase essential for 'once per cell cycle' DNA replication initiation and elongation in eukaryotic cells. The active ATPase sites in the MCM2-7 ring are formed through the interaction surfaces of two neighboring subunits such that a critical structure of a conserved arg…
9.17976e-49	0.62908	0.758	0.445	1.72901e-44	0	Gins2	DNA replication complex GINS protein PSF2; The GINS complex plays an essential role in the initiation of DNA replication, and progression of DNA replication forks. GINS complex seems to bind preferentially to single- stranded DNA (By similarity)
3.96621e-48	0.623761	0.926	0.716	7.47036e-44	0	Mcm7	DNA replication licensing factor MCM7; Acts as component of the MCM2-7 complex (MCM complex) which is the putative replicative helicase essential for 'once per cell cycle' DNA replication initiation and elongation in eukaryotic cells. The active ATPase sites in the MCM2-7 ring are formed through the interaction surfaces of two neighboring subunits such that a critical structure of a conserved arg…
2.27456e-44	0.606392	0.899	0.746	4.28413e-40	0	Slbp	Histone RNA hairpin-binding protein; RNA-binding protein involved in the histone pre-mRNA processing. Binds the stem-loop structure of replication-dependent histone pre-mRNAs and contributes to efficient 3'-end processing by stabilizing the complex between histone pre-mRNA and U7 small nuclear ribonucleoprotein (snRNP), via the histone downstream element (HDE). Plays an important role in targetin…
1.07106e-43	0.552316	0.977	0.861	2.01735e-39	0	Dctpp1	dCTP pyrophosphatase 1; Hydrolyzes deoxynucleoside triphosphates (dNTPs) to the corresponding nucleoside monophosphates. Has a strong preference for dCTP and its analogs including 5-iodo-dCTP and 5-methyl-dCTP for which it may even have a higher efficiency. May protect DNA or RNA against the incorporation of these genotoxic nucleotide analogs through their catabolism
2.69136e-43	0.633926	0.99	0.86	5.06918e-39	0	Nasp	Nuclear autoantigenic sperm protein; Required for DNA replication, normal cell cycle progression and cell proliferation. Forms a cytoplasmic complex with HSP90 and linker H1 histones and stimulates HSP90 ATPase activity. NASP and H1 histone are subsequently released from the complex and translocate to the nucleus where the histone is released for binding to DNA
3.28024e-43	0.746405	0.843	0.596	6.17832e-39	0	Ccne1	G1/S-specific cyclin-E1; Essential for the control of the cell cycle at the G1/S (start) transition
8.89783e-43	0.513705	0.789	0.513	1.67591e-38	0	Mcm2	DNA replication licensing factor MCM2; Acts as component of the MCM2-7 complex (MCM complex) which is the putative replicative helicase essential for 'once per cell cycle' DNA replication initiation and elongation in eukaryotic cells. The active ATPase sites in the MCM2-7 ring are formed through the interaction surfaces of two neighboring subunits such that a critical structure of a conserved arg…
9.49025e-43	0.576584	0.754	0.466	1.78749e-38	0	Pcna	Proliferating cell nuclear antigen; Auxiliary protein of DNA polymerase delta and is involved in the control of eukaryotic DNA replication by increasing the polymerase's processibility during elongation of the leading strand. Induces a robust stimulatory effect on the 3'- 5' exonuclease and 3'-phosphodiesterase, but not apurinic- apyrimidinic (AP) endonuclease, APEX2 activities. Has to be loaded …
1.10741e-42	0.591607	0.915	0.686	2.08581e-38	0	Tipin	TIMELESS-interacting protein; Plays an important role in the control of DNA replication and the maintenance of replication fork stability. Important for cell survival after DNA damage or replication stress. May be specifically required for the ATR-CHEK1 pathway in the replication checkpoint induced by hydroxyurea or ultraviolet light. Forms a complex with TIMELESS and this complex regulates DNA r…
1.11678e-41	0.706134	0.89	0.644	2.10346e-37	0	Crabp2	Cellular retinoic acid-binding protein 2; Transports retinoic acid to the nucleus. Regulates the access of retinoic acid to the nuclear retinoic acid receptors
1.18615e-41	0.694642	0.926	0.651	2.23412e-37	0	Ccnd2	G1/S-specific cyclin-D2; Regulatory component of the cyclin D2-CDK4 (DC) complex that phosphorylates and inhibits members of the retinoblastoma (RB) protein family including RB1 and regulates the cell-cycle during G(1)/S transition. Phosphorylation of RB1 allows dissociation of the transcription factor E2F from the RB/E2F complex and the subsequent transcription of E2F target genes which are resp…
4.16973e-41	0.542171	0.61	0.3	7.85369e-37	0	Chaf1b	Chromatin assembly factor 1 subunit B; Complex that is thought to mediate chromatin assembly in DNA replication and DNA repair. Assembles histone octamers onto replicating DNA in vitro. CAF-1 performs the first step of the nucleosome assembly process, bringing newly synthesized histones H3 and H4 to replicating DNA; histones H2A/H2B can bind to this chromatin precursor subsequent to DNA replicati…
2.87869e-40	0.526173	0.967	0.88	5.42201e-36	0	Paics	Multifunctional protein ADE2; Phosphoribosylaminoimidazole carboxylase, phosphoribosylaminoribosylaminoimidazole, succinocarboxamide synthetase; In the C-terminal section; belongs to the AIR carboxylase family. Class II subfamily
9.70337e-40	0.523993	0.787	0.468	1.82763e-35	0	Cdca7	Cell division cycle-associated protein 7; Participates in MYC-mediated cell transformation and apoptosis; induces anchorage-independent growth and clonogenicity in lymphoblastoid cells. Insufficient to induce tumorigenicity when overexpressed but contributes to MYC-mediated tumorigenesis. May play a role as transcriptional regulator (By similarity)
2.18428e-38	0.517236	0.669	0.412	4.11409e-34	0	Gsr	Glutathione reductase, mitochondrial; Maintains high levels of reduced glutathione in the cytosol
8.28156e-38	0.463642	0.899	0.755	1.55983e-33	0	Orc6	Origin recognition complex subunit 6; Component of the origin recognition complex (ORC) that binds origins of replication. DNA-binding is ATP-dependent. The specific DNA sequences that define origins of replication have not been identified yet. ORC is required to assemble the pre- replication complex necessary to initiate DNA replication (By similarity)
6.78775e-37	0.471926	0.994	0.949	1.27847e-32	0	Ranbp1	Ran-specific GTPase-activating protein; Inhibits GTP exchange on Ran. Forms a Ran-GTP-RANBP1 trimeric complex. Increase GTP hydrolysis induced by the Ran GTPase activating protein RANGAP1. May act in an intracellular signaling pathway which may control the progression through the cell cycle by regulating the transport of protein and nucleic acids across the nuclear membrane
1.3755e-36	0.459793	0.998	0.975	2.59076e-32	0	Mif	Macrophage migration inhibitory factor; Pro-inflammatory cytokine. Involved in the innate immune response to bacterial pathogens. The expression of MIF at sites of inflammation suggests a role as mediator in regulating the function of macrophages in host defense. Counteracts the anti- inflammatory activity of glucocorticoids. Has phenylpyruvate tautomerase and dopachrome tautomerase activity (in …
2.52593e-36	0.612355	0.736	0.495	4.75758e-32	0	Dhfr	Dihydrofolate reductase; Key enzyme in folate metabolism. Contributes to the de novo mitochondrial thymidylate biosynthesis pathway. Catalyzes an essential reaction for de novo glycine and purine synthesis, and for DNA precursor synthesis. Binds its own mRNA
2.22584e-35	0.432115	0.99	0.947	4.19237e-31	0	Hnrnpf	Heterogeneous nuclear ribonucleoprotein F; Component of the heterogeneous nuclear ribonucleoprotein (hnRNP) complexes which provide the substrate for the processing events that pre-mRNAs undergo before becoming functional, translatable mRNAs in the cytoplasm. Plays a role in the regulation of alternative splicing events. Binds G-rich sequences in pre-mRNAs and keeps target RNA in an unfolded stat…
2.59887e-35	0.534524	0.99	0.879	4.89497e-31	0	Fabp5	Fatty acid-binding protein, epidermal; High specificity for fatty acids. Highest affinity for C18 chain length (By similarity); Belongs to the calycin superfamily. Fatty-acid binding protein (FABP) family
3.36533e-35	0.539837	0.715	0.438	6.33859e-31	0	Hells	Lymphocyte-specific helicase; Plays an essential role in normal development and survival. Involved in regulation of the expansion or survival of lymphoid cells. Required for de novo or maintenance DNA methylation. May control silencing of the imprinted CDKN1C gene through DNA methylation. May play a role in formation and organization of heterochromatin, implying a functional role in the regulatio…
4.71135e-35	0.537402	1	0.975	8.87382e-31	0	Ptma	Prothymosin alpha; Prothymosin alpha may mediate immune function by conferring resistance to certain opportunistic infections
5.29167e-35	0.510189	0.992	0.936	9.96685e-31	0	Mdk	Midkine; Developmentally regulated, secreted growth factor homologous to pleiotrophin (PTN), which has heparin binding activity. Binds anaplastic lymphoma kinase (ALK) which induces ALK activation and subsequent phosphorylation of the insulin receptor substrate (IRS1), followed by the activation of mitogen-activated protein kinase (MAPK) and PI3-kinase, and the induction of cell proliferation (By…
6.38579e-35	0.311016	1	0.987	1.20276e-30	0	Ftl1	Ferritin light chain 1; Stores iron in a soluble, non-toxic, readily available form. Important for iron homeostasis. Iron is taken up in the ferrous form and deposited as ferric hydroxides after oxidation. Also plays a role in delivery of iron to cells. Mediates iron uptake in capsule cells of the developing kidney
9.40621e-35	0.473974	0.996	0.933	1.77166e-30	0	Anp32b	Acidic leucine-rich nuclear phosphoprotein 32 family member B; Multifunctional protein working as a cell cycle progression factor as well as a cell survival factor. Required for the progression from the G1 to the S phase. Anti-apoptotic protein which functions as a caspase-3 inhibitor. Has no phosphatase 2A (PP2A) inhibitor activity. Exhibits histone chaperone properties, stimulating core histone…
3.93503e-34	0.391656	0.996	0.954	7.41163e-30	0	Cdk4	Cyclin-dependent kinase 4; Ser/Thr-kinase component of cyclin D-CDK4 (DC) complexes that phosphorylate and inhibit members of the retinoblastoma (RB) protein family including RB1 and regulate the cell-cycle during G(1)/S transition. Phosphorylation of RB1 allows dissociation of the transcription factor E2F from the RB/E2F complexes and the subsequent transcription of E2F target genes which are re…
8.47149e-34	0.362204	1	0.982	1.59561e-29	0	Npm1	Nucleophosmin; Involved in diverse cellular processes such as ribosome biogenesis, centrosome duplication, protein chaperoning, histone assembly, cell proliferation, and regulation of tumor suppressors p53/TP53 and ARF. Binds ribosome presumably to drive ribosome nuclear export. Associated with nucleolar ribonucleoprotein structures and bind single-stranded nucleic acids. Acts as a chaperonin for…
3.28834e-33	0.394787	0.996	0.966	6.19359e-29	0	Hspe1	10 kDa heat shock protein, mitochondrial; Co-chaperonin implicated in mitochondrial protein import and macromolecular assembly. Together with Hsp60, facilitates the correct folding of imported proteins. May also prevent misfolding and promote the refolding and proper assembly of unfolded polypeptides generated under stress conditions in the mitochondrial matrix. The functional units of these chap…
7.18177e-33	0.406464	0.419	0.152	1.35269e-28	0	Cdc6	Cell division control protein 6 homolog; Involved in the initiation of DNA replication. Also participates in checkpoint controls that ensure DNA replication is completed before mitosis is initiated
8.32186e-32	0.441897	0.994	0.946	1.56742e-27	0	Hspd1	60 kDa heat shock protein, mitochondrial; Chaperonin implicated in mitochondrial protein import and macromolecular assembly. Together with Hsp10, facilitates the correct folding of imported proteins. May also prevent misfolding and promote the refolding and proper assembly of unfolded polypeptides generated under stress conditions in the mitochondrial matrix. The functional units of these chapero…
1.75732e-31	0.433213	0.99	0.927	3.30991e-27	0	Sfr1	Swi5-dependent recombination DNA repair protein 1 homolog; Component of the SWI5-SFR1 complex, a complex required for double-strand break repair via homologous recombination. Acts as a transcriptional modulator for ESR1; Belongs to the SFR1/MEI5 family
5.0626e-31	0.404482	0.529	0.252	9.5354e-27	0	Cdt1
1.13646e-30	0.444818	0.963	0.849	2.14053e-26	0	Srsf9
1.33516e-30	0.456371	0.938	0.825	2.51478e-26	0	Aprt
1.67443e-30	0.566965	0.795	0.532	3.1538e-26	0	Islr
1.6996e-30	0.551396	0.771	0.509	3.2012e-26	0	Tcf15
1.86207e-29	0.473206	0.81	0.691	3.50722e-25	0	Hat1
1.86571e-29	0.484628	0.886	0.719	3.51407e-25	0	Srm
2.83035e-29	0.399607	0.998	0.965	5.33096e-25	0	Set
3.26792e-29	0.385476	0.403	0.147	6.15513e-25	0	Ccne2
1.11253e-28	0.450217	0.773	0.592	2.09546e-24	0	Rfc3
2.62353e-28	0.47305	0.812	0.611	4.94142e-24	0	Casp8ap2
3.30149e-28	0.483095	0.746	0.528	6.21835e-24	0	Lig1
5.86934e-28	0.697821	0.804	0.614	1.10549e-23	0	Rrm2
6.6207e-28	0.399623	0.983	0.912	1.24701e-23	0	Fkbp4
9.88985e-28	0.461659	0.783	0.602	1.86275e-23	0	Rpa2
1.07625e-27	0.466888	0.618	0.368	2.02712e-23	0	Dtl
2.36797e-27	0.570549	0.762	0.573	4.46008e-23	0	Gmnn
4.15771e-27	0.432462	0.977	0.925	7.83105e-23	0	Slc25a5
4.97903e-27	0.570953	0.864	0.661	9.378e-23	0	Col4a1
3.53084e-26	0.437838	0.841	0.568	6.65034e-22	0	Tkt
1.11198e-25	0.422144	0.847	0.64	2.09441e-21	0	Ptbp1
1.25144e-25	0.361721	0.992	0.942	2.35708e-21	0	Srsf2
2.284e-25	0.328772	0.996	0.974	4.30192e-21	0	Eif5a
3.85018e-25	0.339944	0.992	0.949	7.25181e-21	0	Nme1
7.32762e-25	0.327845	0.994	0.959	1.38016e-20	0	Rbm3
7.40315e-25	0.481292	0.996	0.961	1.39438e-20	0	Itm2a
1.09581e-24	0.442479	0.795	0.555	2.06396e-20	0	Pcolce
2.11001e-24	0.441309	0.8	0.575	3.9742e-20	0	Usp1
2.93435e-24	0.361946	0.826	0.62	5.52685e-20	0	Gsto1
3.71678e-24	0.407967	0.996	0.935	7.00055e-20	0	Ncl
6.10608e-24	0.357037	0.676	0.464	1.15008e-19	0	Umps
7.27221e-24	0.414559	0.847	0.662	1.36972e-19	0	Acat2
1.35737e-23	0.299538	0.459	0.232	2.5566e-19	0	Pole2
1.62644e-23	0.391937	0.647	0.459	3.0634e-19	0	Zmynd19
2.02258e-23	0.280183	0.977	0.967	3.80952e-19	0	Atpif1
2.12057e-23	0.437301	0.717	0.521	3.9941e-19	0	Uhrf1
3.36201e-23	0.350382	0.99	0.944	6.33234e-19	0	Prmt1
3.75022e-23	0.47546	0.855	0.679	7.06353e-19	0	Tyms
4.03541e-23	0.473966	0.963	0.856	7.60069e-19	0	Plagl1
6.32725e-23	0.252971	0.992	0.971	1.19174e-18	0	Hint1
6.73095e-23	0.272365	0.998	0.968	1.26777e-18	0	Snrpe
6.73166e-23	0.394712	0.921	0.779	1.26791e-18	0	Ifitm2
1.48258e-22	0.373474	1	0.966	2.79245e-18	0	Ran
1.50459e-22	0.400902	0.818	0.66	2.83389e-18	0	Rfc1
1.77432e-22	0.357189	0.979	0.954	3.34192e-18	0	Sec61b
2.83779e-22	0.449181	0.82	0.638	5.34499e-18	0	Bex4
5.49528e-22	0.37837	0.957	0.855	1.03504e-17	0	Bzw2
7.62217e-22	0.378728	0.773	0.584	1.43564e-17	0	Nmral1
8.48077e-22	0.35567	0.903	0.82	1.59735e-17	0	Nop56
9.69841e-22	0.382327	0.579	0.341	1.8267e-17	0	Ccnd1
1.30446e-21	0.378128	0.907	0.779	2.45695e-17	0	Aes
1.5786e-21	0.352673	0.847	0.714	2.9733e-17	0	Ppil1
1.81256e-21	0.353787	0.901	0.755	3.41396e-17	0	Trp53
4.74325e-21	0.32862	0.395	0.179	8.93391e-17	0	Fam111a
4.86947e-21	0.344163	0.738	0.578	9.17164e-17	0	Gnl3
1.129e-20	0.396386	0.808	0.644	2.12647e-16	0	Cenpv
1.16724e-20	0.353103	0.911	0.784	2.19849e-16	0	Limd2
1.65706e-20	0.357563	0.872	0.778	3.12107e-16	0	Ak2
2.44041e-20	0.326759	0.977	0.928	4.59651e-16	0	Nhp2l1
3.01098e-20	0.320308	0.738	0.516	5.67118e-16	0	Sfxn1
3.01918e-20	0.350451	0.736	0.573	5.68663e-16	0	Arl6ip6
3.0333e-20	0.272549	0.981	0.945	5.71322e-16	0	Eif3i
3.4894e-20	0.357779	0.597	0.408	6.57229e-16	0	Chaf1a
4.49963e-20	0.286466	0.417	0.216	8.47506e-16	0	Dscc1
5.0595e-20	0.355074	0.959	0.835	9.52956e-16	0	Anp32a
6.3972e-20	0.391524	0.938	0.766	1.20491e-15	0	Cd24a
7.08654e-20	0.388097	0.655	0.489	1.33475e-15	0	Fen1
7.76853e-20	0.358346	0.932	0.853	1.4632e-15	0	Dtymk
8.71105e-20	0.445937	0.994	0.888	1.64073e-15	0	Mest
1.22972e-19	0.320667	0.696	0.513	2.31617e-15	0	Myg1
1.44393e-19	0.419652	0.775	0.598	2.71964e-15	0	Col4a2
1.6042e-19	0.371353	0.99	0.907	3.02152e-15	0	H2afy
1.78111e-19	0.378862	0.893	0.759	3.35473e-15	0	Prdx4
1.83914e-19	0.268941	0.99	0.956	3.46402e-15	0	Psma7
2.02337e-19	0.314785	0.888	0.748	3.81101e-15	0	Gm1673
3.18411e-19	0.301809	0.934	0.842	5.99728e-15	0	Ppa1
3.3304e-19	0.319223	0.959	0.876	6.27281e-15	0	H2afy2
4.71786e-19	0.269622	0.992	0.954	8.8861e-15	0	Snrpf
5.1243e-19	0.423799	0.638	0.446	9.65162e-15	0	Atad2
7.2707e-19	0.339986	0.851	0.739	1.36944e-14	0	Pgrmc1
7.67194e-19	0.348345	0.924	0.844	1.44501e-14	0	Kdelr2
8.79316e-19	0.31989	0.671	0.475	1.65619e-14	0	Dctd
1.07327e-18	0.275334	0.994	0.964	2.0215e-14	0	Eif4a1
1.14918e-18	0.261258	0.992	0.973	2.16447e-14	0	Hmgn1
1.33179e-18	0.322878	0.915	0.833	2.50842e-14	0	Impdh2
1.42138e-18	0.35808	0.618	0.442	2.67716e-14	0	Prim1
1.82003e-18	0.32714	0.585	0.36	3.42802e-14	0	Fap
2.52903e-18	0.318601	0.936	0.835	4.76343e-14	0	Cdk2ap1
3.6771e-18	0.356627	0.791	0.669	6.92581e-14	0	Rfc2
3.67943e-18	0.347636	0.775	0.591	6.93021e-14	0	6330403K07Rik
4.4315e-18	0.376257	0.882	0.733	8.34672e-14	0	Hmgn3
5.06876e-18	0.263384	0.983	0.952	9.54701e-14	0	Ppp1ca
6.0143e-18	0.288997	0.988	0.952	1.13279e-13	0	Snrpd1
7.95405e-18	0.301558	0.94	0.869	1.49814e-13	0	Mrpl18
8.87869e-18	0.537015	0.738	0.56	1.6723e-13	0	Id2
9.10561e-18	0.257883	0.975	0.929	1.71504e-13	0	Phb2
1.11579e-17	0.30063	0.965	0.856	2.10159e-13	0	Ssrp1
1.22017e-17	0.405649	0.587	0.391	2.29819e-13	0	Car14
1.29572e-17	0.294468	0.915	0.825	2.44049e-13	0	Gpx1
1.76867e-17	0.274939	0.944	0.892	3.33128e-13	0	Arpp19
2.61645e-17	0.319858	0.779	0.539	4.92808e-13	0	Nfib
3.35761e-17	0.299774	0.986	0.94	6.32406e-13	0	Ptges3
3.58543e-17	0.253779	0.965	0.901	6.75315e-13	0	Nudc
3.79571e-17	0.303874	1	0.954	7.14921e-13	0	Hsp90aa1
4.22184e-17	0.316179	0.921	0.802	7.95184e-13	0	Csrp2
4.34589e-17	0.302946	0.944	0.874	8.18548e-13	0	Nsmce4a
4.77904e-17	0.280154	0.382	0.194	9.00132e-13	0	Dna2
7.05933e-17	0.31444	0.752	0.559	1.32963e-12	0	Gjc1
7.08021e-17	0.363321	0.944	0.833	1.33356e-12	0	Dek
1.17273e-16	0.254955	1	0.976	2.20884e-12	0	Hnrnpa1
1.21444e-16	0.308387	0.659	0.466	2.28741e-12	0	Hn1l
1.64215e-16	0.285695	0.959	0.889	3.093e-12	0	Trim28
3.2055e-16	0.315081	0.905	0.812	6.03756e-12	0	Tsen34
4.0774e-16	0.304924	0.876	0.809	7.67979e-12	0	Uba2
4.72222e-16	0.301502	0.924	0.851	8.8943e-12	0	Fbl
5.29858e-16	0.520328	0.632	0.471	9.97988e-12	0	Myf5
5.56799e-16	0.363203	0.872	0.725	1.04873e-11	0	Isyna1
5.5682e-16	0.279694	0.998	0.981	1.04877e-11	0	Actb
5.884e-16	0.278999	0.614	0.436	1.10825e-11	0	Nipsnap1
6.5413e-16	0.302718	0.899	0.791	1.23205e-11	0	Gmps
7.88373e-16	0.328704	0.711	0.565	1.4849e-11	0	Mcmbp
7.99815e-16	0.274981	0.975	0.921	1.50645e-11	0	C1qbp
9.26374e-16	0.304149	0.579	0.421	1.74483e-11	0	Pold3
1.04452e-15	0.290662	0.527	0.329	1.96735e-11	0	Serpinf1
1.37523e-15	0.355176	0.624	0.468	2.59025e-11	0	Rcl1
1.6641e-15	0.306228	0.965	0.889	3.13433e-11	0	Fscn1
2.16443e-15	0.363153	0.901	0.782	4.07671e-11	0	Npepl1
2.18647e-15	0.349467	0.624	0.476	4.11821e-11	0	Psmc3ip
2.47397e-15	0.269602	0.781	0.644	4.65972e-11	0	Exosc3
2.82242e-15	0.285697	0.95	0.875	5.31603e-11	0	Rbbp7
3.16986e-15	0.283207	0.63	0.448	5.97043e-11	0	Nsg1
4.69368e-15	0.269695	0.459	0.264	8.84055e-11	0	Islr2
5.71808e-15	0.307573	0.88	0.756	1.077e-10	0	Dnajc9
6.06097e-15	0.405411	0.818	0.651	1.14158e-10	0	Col3a1
6.51736e-15	0.303883	0.971	0.912	1.22754e-10	0	Sf3b5
6.97916e-15	0.281481	0.661	0.515	1.31452e-10	0	2410002F23Rik
7.1358e-15	0.282228	0.572	0.392	1.34403e-10	0	Sdc1
7.42197e-15	0.350374	0.946	0.791	1.39793e-10	0	Mfap2
7.77148e-15	0.279954	0.566	0.394	1.46376e-10	0	Timeless
1.46139e-14	0.283389	0.721	0.596	2.75253e-10	0	Noc2l
1.56254e-14	0.323148	0.946	0.856	2.94304e-10	0	Cd81
2.0342e-14	0.288744	0.952	0.889	3.83142e-10	0	Nhp2
2.10392e-14	0.336547	0.754	0.66	3.96274e-10	0	Ptrh2
2.29752e-14	0.310642	0.851	0.744	4.32738e-10	0	Baz1b
2.78191e-14	0.256373	0.926	0.881	5.23973e-10	0	Apex1
5.20061e-14	0.293118	0.82	0.679	9.79536e-10	0	Dkc1
5.5558e-14	0.259653	0.663	0.533	1.04644e-09	0	Mtap
6.17297e-14	0.372895	0.502	0.321	1.16268e-09	0	Myc
6.27023e-14	0.25208	0.957	0.828	1.181e-09	0	Ptms
6.47323e-14	0.358524	0.595	0.44	1.21923e-09	0	Clspn
6.63995e-14	0.286983	0.583	0.406	1.25063e-09	0	Gxylt2
7.28904e-14	0.260318	0.845	0.742	1.37289e-09	0	Nme4
7.35507e-14	0.259991	0.434	0.279	1.38533e-09	0	Msh6
7.51022e-14	0.27823	0.884	0.807	1.41455e-09	0	Txnl4a
8.18828e-14	0.262588	0.955	0.901	1.54226e-09	0	Eif1ax
9.52591e-14	0.250807	0.68	0.569	1.7942e-09	0	Nt5c3b
1.14824e-13	0.277501	0.905	0.824	2.16271e-09	0	Mrpl34
1.17545e-13	0.315234	0.583	0.429	2.21396e-09	0	Cdc25a
1.36497e-13	0.322563	0.981	0.862	2.57092e-09	0	Hmgb3
1.48469e-13	0.289496	0.89	0.715	2.79641e-09	0	Hmga2
1.79143e-13	0.264567	0.793	0.696	3.37415e-09	0	Tsen15
1.87207e-13	0.296559	0.762	0.588	3.52604e-09	0	Rif1
2.00103e-13	0.347874	0.998	0.966	3.76894e-09	0	H2afz
2.00287e-13	0.25483	0.957	0.876	3.77241e-09	0	Pafah1b3
2.13134e-13	0.263931	0.667	0.52	4.01438e-09	0	Pold2
2.29353e-13	0.463155	0.87	0.685	4.31986e-09	0	2810417H13Rik
3.15693e-13	0.317459	0.783	0.66	5.94608e-09	0	Rrs1
4.16855e-13	0.396193	0.835	0.721	7.85147e-09	0	Zfhx4
4.55243e-13	0.287749	0.82	0.742	8.5745e-09	0	Lrrc59
5.04384e-13	0.251952	0.88	0.811	9.50008e-09	0	Cops3
5.1158e-13	0.308446	0.847	0.761	9.6356e-09	0	Parp1
5.33757e-13	0.265767	0.893	0.82	1.00533e-08	0	Dpy30
5.82407e-13	0.343367	0.82	0.669	1.09696e-08	0	Jun
1.22553e-12	0.282964	0.434	0.258	2.30829e-08	0	Efemp1
1.44403e-12	0.252982	0.948	0.88	2.71983e-08	0	Krtcap2
3.4054e-12	0.276426	0.773	0.665	6.41406e-08	0	Nolc1
3.5812e-12	0.258412	0.44	0.259	6.74519e-08	0	Col1a1
4.38034e-12	0.325641	0.99	0.918	8.25037e-08	0	Nnat
4.55701e-12	0.310857	0.926	0.835	8.58312e-08	0	Phip
4.58877e-12	0.298424	0.436	0.284	8.64295e-08	0	Sema3a
4.85106e-12	0.259683	0.926	0.874	9.13697e-08	0	Ppid
5.8135e-12	0.310564	0.76	0.641	1.09497e-07	0	Fmr1
5.89659e-12	0.29297	0.959	0.875	1.11062e-07	0	Zcchc11
6.14309e-12	0.266337	0.508	0.362	1.15705e-07	0	Msh2
6.35322e-12	0.267737	0.89	0.8	1.19663e-07	0	Lyar
6.8131e-12	0.276366	0.684	0.574	1.28325e-07	0	Gtf3a
7.29674e-12	0.295892	0.479	0.328	1.37434e-07	0	Tk1
8.55012e-12	0.263658	0.581	0.44	1.61042e-07	0	Glrx
8.63296e-12	0.267218	0.88	0.802	1.62602e-07	0	Zfp422
8.68944e-12	0.252232	0.944	0.887	1.63666e-07	0	Srsf10
1.05088e-11	0.276808	0.618	0.475	1.97934e-07	0	Fignl1
1.13562e-11	0.498946	0.403	0.242	2.13893e-07	0	Postn
1.14817e-11	0.303583	0.965	0.911	2.16258e-07	0	Hspa5
1.24902e-11	0.254034	0.638	0.532	2.35254e-07	0	Atic
1.26466e-11	0.304937	0.632	0.467	2.38199e-07	0	Meox1
1.74449e-11	0.270832	0.756	0.685	3.28574e-07	0	Ndufaf2
1.80043e-11	0.251052	0.55	0.409	3.3911e-07	0	Rnf219
2.01304e-11	0.253838	0.917	0.836	3.79156e-07	0	Snrpa1
2.06966e-11	0.273852	0.452	0.314	3.8982e-07	0	Hist3h2ba
2.38783e-11	0.299073	0.76	0.607	4.49747e-07	0	Sulf2
2.39917e-11	0.257952	0.855	0.778	4.51883e-07	0	Snx5
2.67157e-11	0.349446	0.607	0.429	5.0319e-07	0	Stk26
3.02609e-11	0.272677	0.986	0.893	5.69963e-07	0	2700094K13Rik
3.06199e-11	0.272555	0.574	0.378	5.76727e-07	0	Pax3
3.73638e-11	0.378845	0.291	0.151	7.03748e-07	0	En1
4.10151e-11	0.262973	0.585	0.452	7.7252e-07	0	Mn1
4.31759e-11	0.255574	0.946	0.885	8.13218e-07	0	Pdia3
6.1907e-11	0.25438	0.907	0.845	1.16602e-06	0	Nop58
7.7104e-11	0.253356	0.535	0.366	1.45225e-06	0	Pax7
7.76553e-11	0.278106	0.707	0.536	1.46264e-06	0	Twist1
8.61095e-11	0.255967	0.508	0.378	1.62187e-06	0	Mfsd10
9.05746e-11	0.288222	0.787	0.671	1.70597e-06	0	Man1a2
1.20986e-10	0.363642	0.603	0.486	2.27877e-06	0	Fam110b
1.47556e-10	0.296216	1	0.965	2.77922e-06	0	Hmgb1
2.34736e-10	0.26236	0.626	0.549	4.42125e-06	0	Tssc4
3.66648e-10	0.250381	0.793	0.694	6.90581e-06	0	Rfc4
5.55614e-10	0.25126	0.977	0.919	1.0465e-05	0	Calr
5.84237e-10	0.264756	0.738	0.648	1.10041e-05	0	Ipo5
6.25044e-10	0.278984	0.969	0.927	1.17727e-05	0	Pdia6
7.77437e-10	0.266654	0.686	0.58	1.4643e-05	0	Dnmt1
2.12176e-09	0.261165	0.601	0.479	3.99633e-05	0	Syce2
3.54753e-09	0.283413	0.829	0.748	6.68176e-05	0	Adgrl2
3.59184e-09	0.27941	0.824	0.765	6.76524e-05	0	Tspan6
7.23935e-09	0.331311	0.661	0.545	0.000136353	0	Kcne1l
9.01217e-09	0.406463	0.733	0.632	0.000169744	0	Capn6
2.54995e-08	0.25004	0.824	0.749	0.000480283	0	Spin1
3.33618e-08	0.425567	0.872	0.809	0.00062837	0	Id3
4.20024e-08	0.268434	0.525	0.441	0.000791116	0	Mthfd2
4.94984e-08	0.26015	0.795	0.718	0.000932302	0	Bex2
6.49663e-08	0.285857	0.862	0.786	0.00122364	0	Erdr1
1.87768e-07	0.27654	0.698	0.607	0.00353662	0	Hoxc6
2.48746e-07	0.381148	0.814	0.766	0.00468512	0	Nrk
3.48413e-07	0.298369	0.862	0.778	0.00656237	0	Zfhx3
4.0223e-07	0.277962	0.653	0.552	0.007576	0	Hes1
8.95437e-07	0.252956	0.663	0.582	0.0168656	0	Peg10
2.46506e-06	0.279195	0.692	0.619	0.0464294	0	Id1
1.37775e-05	0.278295	0.653	0.565	0.259499	0	Cthrc1
2.11266e-05	0.356318	0.469	0.382	0.397919	0	Hist1h1b
3.2728e-05	0.303206	0.376	0.3	0.616433	0	Spry1
4.36294e-05	0.284648	0.452	0.369	0.821761	0	Fibin
5.61558e-05	0.25068	0.663	0.596	1	0	Hoxc8
0.000590985	0.256504	0.471	0.408	1	0	Hoxc9
2.83336e-143	1.68286	0.987	0.36	5.33664e-139	1	Ccnb1	G2/mitotic-specific cyclin-B1; Essential for the control of the cell cycle at the G2/M (mitosis) transition; Belongs to the cyclin family. Cyclin AB subfamily
1.10992e-134	1.86351	0.984	0.375	2.09053e-130	1	Cenpf	Centromere protein F
4.90026e-126	1.12298	0.911	0.231	9.22963e-122	1	Hmmr	Hyaluronan mediated motility receptor; Receptor for hyaluronic acid (HA). Involved in cell motility. When hyaluronan binds to HMMR, the phosphorylation of a number of proteins, including the PTK2/FAK1 occurs. May also be involved in cellular transformation and metastasis formation, and in regulating extracellular-regulated kinase (ERK) activity. May act as a regulator of adipogenesis
1.07352e-124	1.3645	0.98	0.328	2.02198e-120	1	Cenpe	Centromere-associated protein E; Microtubule plus-end-directed kinetochore motor which plays an important role in chromosome congression, microtubule- kinetochore conjugation and spindle assembly checkpoint activation. Drives chromosome congression (alignment of chromosomes at the spindle equator resulting in the formation of the metaphase plate) by mediating the lateral sliding of polar chromoso…
1.448e-124	1.69697	1	0.674	2.72731e-120	1	Cks2	Cyclin-dependent kinases regulatory subunit 2; Binds to the catalytic subunit of the cyclin dependent kinases and is essential for their biological function
1.6653e-121	1.4713	0.948	0.32	3.1366e-117	1	Cdc20	Cell division cycle protein 20 homolog; Required for full ubiquitin ligase activity of the anaphase promoting complex/cyclosome (APC/C) and may confer substrate specificity upon the complex. Is regulated by MAD2L1: in metaphase the MAD2L1-CDC20-APC/C ternary complex is inactive and in anaphase the CDC20-APC/C binary complex is active in degrading substrates. The CDC20-APC/C complex positively reg…
1.46494e-120	2.19611	0.987	0.541	2.75921e-116	1	Ube2c	Ubiquitin-conjugating enzyme E2 C; Accepts ubiquitin from the E1 complex and catalyzes its covalent attachment to other proteins. In vitro catalyzes 'Lys- 11'- and 'Lys-48'-linked polyubiquitination. Acts as an essential factor of the anaphase promoting complex/cyclosome (APC/C), a cell cycle-regulated ubiquitin ligase that controls progression through mitosis. Acts by initiating 'Lys-11'-linked …
2.12827e-120	1.32484	0.967	0.349	4.00859e-116	1	Tpx2	Targeting protein for Xklp2; Spindle assembly factor required for normal assembly of mitotic spindles. Required for normal assembly of microtubules during apoptosis. Required for chromatin and/or kinetochore dependent microtubule nucleation. Mediates AURKA localization to spindle microtubules. Activates AURKA by promoting its autophosphorylation at 'Thr-288' and protects this residue against deph…
4.0128e-117	1.02109	0.859	0.205	7.55812e-113	1	Aurka	Aurora kinase A; Mitotic serine/threonine kinases that contributes to the regulation of cell cycle progression. Associates with the centrosome and the spindle microtubules during mitosis and plays a critical role in various mitotic events including the establishment of mitotic spindle, centrosome duplication, centrosome separation as well as maturation, chromosomal alignment, spindle assembly che…
5.74477e-115	1.23586	0.993	0.466	1.08203e-110	1	Cdca8	Borealin; Component of the chromosomal passenger complex (CPC), a complex that acts as a key regulator of mitosis. The CPC complex has essential functions at the centromere in ensuring correct chromosome alignment and segregation and is required for chromatin-induced microtubule stabilization and spindle assembly. In the complex, it may be required to direct the CPC to centromeric DNA. Major effe…
3.59927e-113	1.71726	0.99	0.694	6.77923e-109	1	Arl6ip1	ADP-ribosylation factor-like protein 6-interacting protein 1; Positively regulates SLC1A1/EAAC1-mediated glutamate transport by increasing its affinity for glutamate in a PKC activity-dependent manner. Promotes the catalytic efficiency of SLC1A1/EAAC1 probably by reducing its interaction with ARL6IP5, a negative regulator of SLC1A1/EAAC1-mediated glutamate transport. Plays a role in the formation…
1.31884e-111	1.11764	0.836	0.202	2.48403e-107	1	Nusap1	Nucleolar and spindle-associated protein 1; Microtubule-associated protein with the capacity to bundle and stabilize microtubules. May associate with chromosomes and promote the organization of mitotic spindle microtubules around them
7.09934e-111	1.01635	0.862	0.239	1.33716e-106	1	Plk1	Serine/threonine-protein kinase PLK1; Serine/threonine-protein kinase that performs several important functions throughout M phase of the cell cycle, including the regulation of centrosome maturation and spindle assembly, the removal of cohesins from chromosome arms, the inactivation of anaphase-promoting complex/cyclosome (APC/C) inhibitors, and the regulation of mitotic exit and cytokinesis. Po…
7.84654e-109	1.31817	0.997	0.593	1.4779e-104	1	Birc5	Baculoviral IAP repeat-containing protein 5; Multitasking protein that has dual roles in promoting cell proliferation and preventing apoptosis. Component of a chromosome passage protein complex (CPC) which is essential for chromosome alignment and segregation during mitosis and cytokinesis. Acts as an important regulator of the localization of this complex; directs CPC movement to different locat…
4.25814e-106	1.04751	0.879	0.264	8.0202e-102	1	Mis18bp1	Mis18-binding protein 1; Required for recruitment of CENPA to centromeres and normal chromosome segregation during mitosis
5.14641e-106	1.33274	1	0.867	9.69327e-102	1	Hmgb2	High mobility group protein B2; Multifunctional protein with various roles in different cellular compartments. May act in a redox sensitive manner. In the nucleus is an abundant chromatin-associated non-histone protein involved in transcription, chromatin remodeling and V(D)J recombination and probably other processes. Binds DNA with a preference to non-canonical DNA structures such as single-str…
5.67771e-104	0.934292	0.869	0.232	1.0694e-99	1	Kif11	Kinesin-like protein KIF11; Motor protein required for establishing a bipolar spindle during mitosis. Required in non-mitotic cells for transport of secretory proteins from the Golgi complex to the cell surface; Belongs to the TRAFAC class myosin-kinesin ATPase superfamily. Kinesin family. BimC subfamily
1.56267e-103	1.01348	0.954	0.39	2.94329e-99	1	Tacc3	Transforming acidic coiled-coil-containing protein 3; Plays a role in the microtubule-dependent coupling of the nucleus and the centrosome. Involved in the processes that regulate centrosome-mediated interkinetic nuclear migration (INM) of neural progenitors. Acts as component of the TACC3/ch-TOG/clathrin complex proposed to contribute to stabilization of kinetochore fibers of the mitotic spindle…
1.30494e-101	0.737876	0.744	0.137	2.45785e-97	1	Kif23	Kinesin-like protein KIF23; Component of the centralspindlin complex that serves as a microtubule-dependent and Rho-mediated signaling required for the myosin contractile ring formation during the cell cycle cytokinesis. Essential for cytokinesis in Rho-mediated signaling. Required for the localization of ECT2 to the central spindle. Plus-end-directed motor enzyme that moves antiparallel microtub…
1.99445e-101	0.8057	0.807	0.189	3.75655e-97	1	Kif2c	Kinesin-like protein KIF2C; In complex with KIF18B, constitutes the major microtubule plus-end depolymerizing activity in mitotic cells. Regulates the turnover of microtubules at the kinetochore and functions in chromosome segregation during mitosis. Plays a role in chromosome congression and is required for the lateral to end-on conversion of the chromosome-microtubule attachment (By similarity)…
2.44272e-100	1.06856	0.967	0.426	4.60086e-96	1	Ccna2	Cyclin-A2; Cyclin which controls both the G1/S and the G2/M transition phases of the cell cycle. Functions through the formation of specific serine/threonine kinase holoenzyme complexes with the cyclin-dependent protein kinases CDK1 and CDK2. The cyclin subunit confers the substrate specificity of these complexes and differentially interacts with and activates CDK1 and CDK2 throughout the cell cy…
1.33802e-99	0.984911	0.925	0.328	2.52015e-95	1	Incenp	Inner centromere protein; Component of the chromosomal passenger complex (CPC), a complex that acts as a key regulator of mitosis. The CPC complex has essential functions at the centromere in ensuring correct chromosome alignment and segregation and is required for chromatin-induced microtubule stabilization and spindle assembly. Acts as a scaffold regulating CPC localization and activity. The C-…
2.71369e-99	1.04087	0.948	0.387	5.11123e-95	1	Cdca3	Cell division cycle-associated protein 3; F-box-like protein which is required for entry into mitosis. Acts by participating in E3 ligase complexes that mediate the ubiquitination and degradation of WEE1 kinase at G2/M phase (By similarity)
6.08379e-99	1.06127	0.833	0.238	1.14588e-94	1	Prc1	Protein regulator of cytokinesis 1; Key regulator of cytokinesis that cross-links antiparrallel microtubules at an average distance of 35 nM. Essential for controlling the spatiotemporal formation of the midzone and successful cytokinesis. Required for KIF14 localization to the central spindle and midbody. Required to recruit PLK1 to the spindle. Stimulates PLK1 phosphorylation of RACGAP1 to allo…
5.06251e-98	0.831358	0.892	0.283	9.53524e-94	1	Kif22	Kinesin-like protein KIF22; Kinesin family member that is involved in spindle formation and the movements of chromosomes during mitosis and meiosis. Binds to microtubules and to DNA. Plays a role in congression of laterally attached chromosomes in NDC80-depleted cells; Belongs to the TRAFAC class myosin-kinesin ATPase superfamily. Kinesin family
1.69584e-97	1.4635	0.941	0.456	3.19411e-93	1	Cdk1	Cyclin-dependent kinase 1; Plays a key role in the control of the eukaryotic cell cycle by modulating the centrosome cycle as well as mitotic onset; promotes G2-M transition, and regulates G1 progress and G1-S transition via association with multiple interphase cyclins. Required in higher cells for entry into S-phase and mitosis. Phosphorylates PARVA/actopaxin, APC, AMPH, APC, BARD1, Bcl- xL/BCL2…
5.91354e-96	0.874551	0.859	0.26	1.11381e-91	1	Fam64a	Protein PIMREG; During mitosis, may play a role in the metaphase-to- anaphase transition
1.04287e-94	0.829506	0.911	0.322	1.96424e-90	1	Racgap1	Rac GTPase-activating protein 1; Component of the centralspindlin complex that serves as a microtubule-dependent and Rho-mediated signaling required for the myosin contractile ring formation during the cell cycle cytokinesis. Required for proper attachment of the midbody to the cell membrane during cytokinesis. Plays key roles in controlling cell growth and differentiation of hematopoietic cells …
3.43845e-92	0.734371	0.705	0.137	6.47632e-88	1	Aspm	Abnormal spindle-like microcephaly-associated protein homolog; Involved in mitotic spindle regulation and coordination of mitotic processes. The function in regulating microtubule dynamics at spindle poles including spindle orientation, astral microtubule density and poleward microtubule flux seem to depend on its association with the katanin complex formed by KATNA1 and KATNB1. Enhances the micr…
1.81458e-91	1.30534	0.993	0.585	3.41776e-87	1	Cenpa	Histone H3-like centromeric protein A; Histone H3-like nucleosomal protein that is specifically found in centromeric nucleosomes. Replaces conventional H3 in the nucleosome core of centromeric chromatin at the inner plate of the kinetochore. The presence of CENPA subtly modifies the nucleosome structure and the way DNA is wrapped around the nucleosome and gives rise to protruding DNA ends that ar…
3.91363e-91	0.959659	1	0.929	7.37132e-87	1	Ube2s	Ubiquitin-conjugating enzyme E2 S; Accepts ubiquitin from the E1 complex and catalyzes its covalent attachment to other proteins. Catalyzes 'Lys-11'-linked polyubiquitination. Acts as an essential factor of the anaphase promoting complex/cyclosome (APC/C), a cell cycle-regulated ubiquitin ligase that controls progression through mitosis. Acts by specifically elongating 'Lys-11'-linked polyubiquit…
9.05888e-90	0.778634	0.764	0.196	1.70624e-85	1	Sgol2a	Shugoshin 2; Cooperates with PPP2CA to protect centromeric cohesin from separase-mediated cleavage in oocytes specifically during meiosis I. Has a crucial role in protecting REC8 at centromeres from cleavage by separase. During meiosis, protects centromeric cohesion complexes until metaphase II/anaphase II transition, preventing premature release of meiosis-specific REC8 cohesin complexes from an…
1.05286e-89	0.691426	0.81	0.213	1.98307e-85	1	Dlgap5	Disks large-associated protein 5; Potential cell cycle regulator that may play a role in carcinogenesis of cancer cells. Mitotic phosphoprotein regulated by the ubiquitin-proteasome pathway. Key regulator of adherens junction integrity and differentiation that may be involved in CDH1-mediated adhesion and signaling in epithelial cells (By similarity)
3.18907e-89	1.12743	0.97	0.558	6.00662e-85	1	Smc4	Structural maintenance of chromosomes protein 4; Central component of the condensin complex, a complex required for conversion of interphase chromatin into mitotic-like condense chromosomes. The condensin complex probably introduces positive supercoils into relaxed DNA in the presence of type I topoisomerases and converts nicked DNA into positive knotted forms in the presence of type II topoisome…
4.6929e-89	1.19854	0.993	0.75	8.83907e-85	1	Tubb4b	Tubulin beta-4B chain; Tubulin is the major constituent of microtubules. It binds two moles of GTP, one at an exchangeable site on the beta chain and one at a non-exchangeable site on the alpha chain
6.28677e-88	0.647102	0.761	0.189	1.18411e-83	1	Ckap2l	Cytoskeleton-associated protein 2-like; Microtubule-associated protein required for mitotic spindle formation and cell-cycle progression in neural progenitor cells
3.78435e-87	0.922636	0.889	0.314	7.12782e-83	1	Spc25	Kinetochore protein Spc25; Acts as a component of the essential kinetochore- associated NDC80 complex, which is required for chromosome segregation and spindle checkpoint activity. Required for kinetochore integrity and the organization of stable microtubule binding sites in the outer plate of the kinetochore. The NDC80 complex synergistically enhances the affinity of the SKA1 complex for microtu…
1.84325e-86	1.49638	0.944	0.479	3.47176e-82	1	Top2a	DNA topoisomerase 2-alpha; Control of topological states of DNA by transient breakage and subsequent rejoining of DNA strands. Topoisomerase II makes double-strand breaks. Essential during mitosis and meiosis for proper segregation of daughter chromosomes. May play a role in regulating the period length of ARNTL/BMAL1 transcriptional oscillation
1.74984e-85	0.783534	0.813	0.241	3.29582e-81	1	Kif20a	Kinesin-like protein KIF20A; Mitotic kinesin required for chromosome passenger complex (CPC)-mediated cytokinesis. Following phosphorylation by PLK1, involved in recruitment of PLK1 to the central spindle (By similarity). Interacts with guanosine triphosphate (GTP)-bound forms of RAB6A and RAB6B. May act as a motor required for the retrograde RAB6 regulated transport of Golgi membranes and associ…
3.88005e-85	1.16903	0.944	0.411	7.30808e-81	1	Mki67	Proliferation marker protein Ki-67; Required to maintain individual mitotic chromosomes dispersed in the cytoplasm following nuclear envelope disassembly. Associates with the surface of the mitotic chromosome, the perichromosomal layer, and covers a substantial fraction of the chromosome surface. Prevents chromosomes from collapsing into a single chromatin mass by forming a steric and electrostat…
6.88207e-85	0.765261	0.875	0.304	1.29624e-80	1	Bub1b	Mitotic checkpoint serine/threonine-protein kinase BUB1 beta; Essential component of the mitotic checkpoint. Required for normal mitosis progression and tumor suppression. The mitotic checkpoint delays anaphase until all chromosomes are properly attached to the mitotic spindle. One of its checkpoint functions is to inhibit the activity of the anaphase-promoting complex/cyclosome (APC/C) by blocki…
7.11403e-85	0.968057	0.833	0.282	1.33993e-80	1	Aurkb	Aurora kinase B; Serine/threonine-protein kinase component of the chromosomal passenger complex (CPC), a complex that acts as a key regulator of mitosis. The CPC complex has essential functions at the centromere in ensuring correct chromosome alignment and segregation and is required for chromatin-induced microtubule stabilization and spindle assembly. Involved in the bipolar attachment of spindl…
1.34538e-82	0.597648	0.711	0.16	2.53402e-78	1	Depdc1a	DEP domain-containing protein 1A; May be involved in transcriptional regulation as a transcriptional corepressor. The DEPDC1A-ZNF224 complex may play a critical role in bladder carcinogenesis by repressing the transcription of the A20 gene, leading to transport of NF-KB protein into the nucleus, resulting in suppression of apoptosis of bladder cancer cells (By similarity)
1.47204e-82	0.786316	0.813	0.255	2.77259e-78	1	Kif20b	Kinesin-like protein KIF20B; Plus-end-directed motor enzyme that is required for completion of cytokinesis (By similarity). Required for proper midbody organization and abscission in polarized cortical stem cells. Plays a role in the regulation of neuronal polarization by mediating the transport of specific cargos. Participates in the mobilization of SHTN1 and in the accumulation of PIP3 in the g…
5.3205e-80	0.699684	0.764	0.205	1.00212e-75	1	Casc5	Kinetochore scaffold 1; Performs two crucial functions during mitosis: it is essential for spindle-assembly checkpoint signaling and for correct chromosome alignment. Directly links spindle checkpoint proteins BUB1 and BUB1B to kinetochores. Part of the MIS12 complex, which may be fundamental for kinetochore formation and proper chromosome segregation during mitosis. Acts in coordination with CEN…
3.4837e-79	0.648357	0.797	0.231	6.56155e-75	1	Ncapg	non-SMC condensin I complex, subunit G
3.00303e-78	1.14461	0.993	0.756	5.65621e-74	1	H2afx	Histone H2AX; Variant histone H2A which replaces conventional H2A in a subset of nucleosomes. Nucleosomes wrap and compact DNA into chromatin, limiting DNA accessibility to the cellular machineries which require DNA as a template. Histones thereby play a central role in transcription regulation, DNA repair, DNA replication and chromosomal stability. DNA accessibility is regulated via a complex se…
3.67423e-76	0.553472	0.607	0.12	6.92041e-72	1	Kpna2	Karyopherin (importin) alpha 2; Functions in nuclear protein import as an adapter protein for nuclear receptor KPNB1. Binds specifically and directly to substrates containing either a simple or bipartite NLS motif. Docking of the importin/substrate complex to the nuclear pore complex (NPC) is mediated by KPNB1 through binding to nucleoporin FxFG repeats and the complex is subsequently translocate…
9.58101e-75	0.585624	0.711	0.181	1.80458e-70	1	Kif4	Chromosome-associated kinesin KIF4; Required for mitotic chromosomal positioning and bipolar spindle stabilization
4.26614e-74	0.913987	0.987	0.691	8.03527e-70	1	Smc2	Structural maintenance of chromosomes protein 2; Central component of the condensin complex, a complex required for conversion of interphase chromatin into mitotic-like condense chromosomes. The condensin complex probably introduces positive supercoils into relaxed DNA in the presence of type I topoisomerases and converts nicked DNA into positive knotted forms in the presence of type II topoisome…
3.93194e-73	0.618601	0.711	0.19	7.40582e-69	1	Psrc1	Proline/serine-rich coiled-coil protein 1; Required for normal progression through mitosis. Required for normal congress of chromosomes at the metaphase plate, and for normal rate of chromosomal segregation during anaphase. Plays a role in the regulation of mitotic spindle dynamics. Increases the rate of turnover of microtubules on metaphase spindles, and contributes to the generation of normal t…
5.49296e-72	0.523541	0.561	0.096	1.0346e-67	1	Tuba1c	Tubulin alpha-1C chain; Tubulin is the major constituent of microtubules. It binds two moles of GTP, one at an exchangeable site on the beta chain and one at a non-exchangeable site on the alpha chain; Belongs to the tubulin family
6.08592e-72	0.627629	0.826	0.284	1.14628e-67	1	Knstrn	Small kinetochore-associated protein; Essential component of the mitotic spindle required for faithful chromosome segregation and progression into anaphase. Promotes the metaphase-to-anaphase transition and is required for chromosome alignment, normal timing of sister chromatid segregation, and maintenance of spindle pole architecture. The astrin (SPAG5)-kinastrin (SKAP) complex promotes stable m…
9.06807e-72	0.424947	0.485	0.062	1.70797e-67	1	Gas2l3	GAS2-like protein 3; Cytoskeletal linker protein. May promote and stabilize the formation of the actin and microtubule network (By similarity); Belongs to the GAS2 family
1.58156e-69	0.548746	0.666	0.166	2.97887e-65	1	Ccnf	Cyclin-F; Substrate recognition component of a SCF (SKP1-CUL1-F- box protein) E3 ubiquitin-protein ligase complex which mediates the ubiquitination and subsequent proteasomal degradation of CP110 during G2 phase, thereby acting as an inhibitor of centrosome reduplication
2.85532e-69	0.425518	0.6	0.118	5.378e-65	1	Arhgap19	Rho GTPase-activating protein 19; GTPase activator for the Rho-type GTPases by converting them to an inactive GDP-bound state
3.74117e-69	0.756544	1	0.892	7.04648e-65	1	Cks1b	Cyclin-dependent kinases regulatory subunit 1; Binds to the catalytic subunit of the cyclin dependent kinases and is essential for their biological function
4.70316e-68	0.676793	0.892	0.389	8.8584e-64	1	Dbf4	Protein DBF4 homolog A; Regulatory subunit for CDC7 which activates its kinase activity thereby playing a central role DNA in replication and cell proliferation. Required for progression of S phase. The complex CDC7-DBF4A selectively phosphorylates MCM2 subunit at 'Ser-40' and 'Ser-53' and then is involved in regulating the initiation of DNA replication during cell cycle
1.94466e-67	0.504416	0.702	0.187	3.66277e-63	1	Arhgap11a	Rho GTPase activating protein 11A
3.4345e-67	0.489202	0.639	0.15	6.46888e-63	1	Anln	Anillin; Required for cytokinesis. Essential for the structural integrity of the cleavage furrow and for completion of cleavage furrow ingression. Plays a role in bleb assembly during metaphase and anaphase of mitosis. May play a significant role in podocyte cell migration
4.80408e-66	0.435704	0.58	0.118	9.04848e-62	1	Kif18a	Kinesin-like protein KIF18A; Microtubule-depolymerizing kinesin which plays a role in chromosome congression by reducing the amplitude of preanaphase oscillations and slowing poleward movement during anaphase, thus suppressing chromosome movements. May stabilize the CENPE-BUB1B complex at the kinetochores during early mitosis and maintains CENPE levels at kinetochores during chromosome congressio…
9.67984e-66	0.921665	0.951	0.786	1.8232e-61	1	Bub3	Mitotic checkpoint protein BUB3; Has a dual function in spindle-assembly checkpoint signaling and in promoting the establishment of correct kinetochore-microtubule (K-MT) attachments. Promotes the formation of stable end-on bipolar attachments. Necessary for kinetochore localization of BUB1. The BUB1/BUB3 complex plays a role in the inhibition of anaphase-promoting complex or cyclosome (APC/C) wh…
2.24554e-65	0.741865	0.951	0.554	4.22947e-61	1	Ckap5	Cytoskeleton-associated protein 5; Binds to the plus end of microtubules and regulates microtubule dynamics and microtubule organization. Acts as processive microtubule polymerase. Promotes cytoplasmic microtubule nucleation and elongation. Plays a major role in organizing spindle poles. In spindle formation protects kinetochore microtubules from depolymerization by KIF2C and has an essential rol…
9.06318e-65	0.458629	0.544	0.105	1.70705e-60	1	Sapcd2	Suppressor APC domain-containing protein 2; Plays a role in planar mitotic spindle orientation in retinal progenitor cells (RPCs) and promotes the production of symmetric terminal divisions. Negatively regulates the mitotic apical cortex localization of GPSM2 (By similarity). Involved also in positive regulation of cell proliferation and tumor cell growth (By similarity)
3.06484e-64	0.574718	0.784	0.259	5.77263e-60	1	Kif15	Kinesin-like protein KIF15; Plus-end directed kinesin-like motor enzyme involved in mitotic spindle assembly; Belongs to the TRAFAC class myosin-kinesin ATPase superfamily. Kinesin family. KLP2 subfamily
4.12664e-64	0.595638	0.816	0.295	7.77252e-60	1	Bub1	Mitotic checkpoint serine/threonine-protein kinase BUB1; Serine/threonine-protein kinase that performs 2 crucial functions during mitosis: it is essential for spindle-assembly checkpoint signaling and for correct chromosome alignment. Has a key role in the assembly of checkpoint proteins at the kinetochore, being required for the subsequent localization of CENPF, BUB1B, CENPE and MAD2L1. Required…
6.18308e-64	0.516489	0.666	0.182	1.16458e-59	1	Ckap2	Cytoskeleton-associated protein 2; Possesses microtubule stabilizing properties. Involved in regulating aneuploidy, cell cycling, and cell death in a p53- dependent manner; Belongs to the CKAP2 family
2.09345e-63	0.772583	0.918	0.405	3.94301e-59	1	Ccnb2	G2/mitotic-specific cyclin-B2; Essential for the control of the cell cycle at the G2/M (mitosis) transition
2.34e-63	0.494849	0.682	0.188	4.40739e-59	1	Ndc80	Kinetochore protein NDC80 homolog; Acts as a component of the essential kinetochore- associated NDC80 complex, which is required for chromosome segregation and spindle checkpoint activity. Required for kinetochore integrity and the organization of stable microtubule binding sites in the outer plate of the kinetochore. The NDC80 complex synergistically enhances the affinity of the SKA1 complex for…
3.85809e-62	0.43218	0.534	0.105	7.26672e-58	1	Fam83d	Protein FAM83D; Probable proto-oncogene that regulates cell proliferation, growth, migration and epithelial to mesenchymal transition. Through the degradation of FBXW7, may act indirectly on the expression and downstream signaling of MTOR, JUN and MYC. May play also a role in cell proliferation through activation of the ERK1/ERK2 signaling cascade. May also be important for proper chromosome cong…
6.50833e-61	0.48073	0.715	0.217	1.22584e-56	1	Nuf2	Kinetochore protein Nuf2; Acts as a component of the essential kinetochore- associated NDC80 complex, which is required for chromosome segregation and spindle checkpoint activity. Required for kinetochore integrity and the organization of stable microtubule binding sites in the outer plate of the kinetochore. The NDC80 complex synergistically enhances the affinity of the SKA1 complex for microtub…
6.7408e-61	0.547642	0.705	0.22	1.26963e-56	1	Sgol1	Shugoshin 1; Plays a central role in chromosome cohesion during mitosis by preventing premature dissociation of cohesin complex from centromeres after prophase, when most of cohesin complex dissociates from chromosomes arms. May act by preventing phosphorylation of the STAG2 subunit of cohesin complex at the centromere, ensuring cohesin persistence at centromere until cohesin cleavage by ESPL1/se…
1.64617e-60	0.380862	0.521	0.103	3.10057e-56	1	Kifc1	Kinesin-like protein KIFC1; Minus end-directed microtubule-dependent motor required for bipolar spindle formation. May contribute to movement of early endocytic vesicles. Regulates cilium formation and structure; Belongs to the TRAFAC class myosin-kinesin ATPase superfamily. Kinesin family. NCD subfamily
2.21585e-60	0.448171	0.666	0.178	4.17354e-56	1	C330027C09Rik	Protein CIP2A; Promotes anchorage-independent cell growth and tumor formation
5.43175e-59	0.582063	0.82	0.32	1.02307e-54	1	Trim59	Tripartite motif-containing protein 59; May serve as a multifunctional regulator for innate immune signaling pathways; Belongs to the TRIM/RBCC family
6.76575e-58	0.577789	0.839	0.338	1.27433e-53	1	Shcbp1	SHC SH2 domain-binding protein 1; May play a role in signaling pathways governing cellular proliferation, cell growth and differentiation. May be a component of a novel signaling pathway downstream of Shc. Acts as a positive regulator of FGF signaling in neural progenitor cells
7.57759e-58	0.443453	0.682	0.195	1.42724e-53	1	Ska1	Spindle and kinetochore-associated protein 1; Component of the SKA1 complex, a microtubule-binding subcomplex of the outer kinetochore that is essential for proper chromosome segregation. Required for timely anaphase onset during mitosis, when chromosomes undergo bipolar attachment on spindle microtubules leading to silencing of the spindle checkpoint. The SKA1 complex is a direct component of th…
7.32357e-57	0.581939	0.669	0.201	1.37939e-52	1	Cdca2	Cell division cycle-associated protein 2; Regulator of chromosome structure during mitosis required for condensin-depleted chromosomes to retain their compact architecture through anaphase. Acts by mediating the recruitment of phopsphatase PP1-gamma subunit (PPP1CC) to chromatin at anaphase and into the following interphase. At anaphase onset, its association with chromatin targets a pool of PPP1…
1.84282e-56	0.637203	1	0.968	3.47094e-52	1	Tuba1b	Tubulin alpha-1B chain; Tubulin is the major constituent of microtubules. It binds two moles of GTP, one at an exchangeable site on the beta chain and one at a non-exchangeable site on the alpha chain; Belongs to the tubulin family
2.11165e-56	0.540689	0.777	0.275	3.97729e-52	1	Melk	Maternal embryonic leucine zipper kinase; Serine/threonine-protein kinase involved in various processes such as cell cycle regulation, self-renewal of stem cells, apoptosis and splicing regulation. Has a broad substrate specificity; phosphorylates BCL2L14, CDC25B, MAP3K5/ASK1 and ZNF622. Acts as an activator of apoptosis by phosphorylating and activating MAP3K5/ASK1. Acts as a regulator of cell c…
1.96002e-55	0.403897	0.597	0.156	3.69169e-51	1	Spag5	Sperm-associated antigen 5; Essential component of the mitotic spindle required for normal chromosome segregation and progression into anaphase. Required for chromosome alignment, normal timing of sister chromatid segregation, and maintenance of spindle pole architecture. In complex with SKAP, promotes stable microtubule- kinetochore attachments. May contribute to the regulation of separase activ…
6.61062e-55	0.299209	0.456	0.077	1.24511e-50	1	Kif14	Kinesin-like protein KIF14; Microtubule motor protein that binds to microtubules with high affinity through each tubulin heterodimer and has an ATPase activity. Plays a role in many processes like cell division, cytokinesis and also in cell proliferation and apoptosis (By similarity). During cytokinesis, targets to central spindle and midbody through its interaction with PRC1 and CIT respectively…
8.19978e-55	0.682058	0.954	0.558	1.54443e-50	1	Spc24	Kinetochore protein Spc24; Acts as a component of the essential kinetochore- associated NDC80 complex, which is required for chromosome segregation and spindle checkpoint activity. Required for kinetochore integrity and the organization of stable microtubule binding sites in the outer plate of the kinetochore. The NDC80 complex synergistically enhances the affinity of the SKA1 complex for microtu…
1.13717e-54	0.543875	0.744	0.298	2.14186e-50	1	Terf1	Telomeric repeat-binding factor 1; Binds the telomeric double-stranded 5'-TTAGGG-3' repeat and negatively regulates telomere length. Involved in the regulation of the mitotic spindle. Component of the shelterin complex (telosome) that is involved in the regulation of telomere length and protection. Shelterin associates with arrays of double- stranded 5'-TTAGGG-3' repeats added by telomerase and p…
2.05353e-54	0.417529	0.62	0.165	3.86783e-50	1	Ect2	Protein ECT2; Guanine nucleotide exchange factor (GEF) that catalyzes the exchange of GDP for GTP. Promotes guanine nucleotide exchange on the Rho family members of small GTPases, like RHOA, RHOC, RAC1 and CDC42. Required for signal transduction pathways involved in the regulation of cytokinesis. Component of the centralspindlin complex that serves as a microtubule-dependent and Rho-mediated sign…
4.07154e-53	0.574485	0.839	0.4	7.66875e-49	1	Nde1	Nuclear distribution protein nudE homolog 1; Required for centrosome duplication and formation and function of the mitotic spindle. Essential for the development of the cerebral cortex. May regulate the production of neurons by controlling the orientation of the mitotic spindle during division of cortical neuronal progenitors of the proliferative ventricular zone of the brain. Orientation of the …
4.83119e-53	0.616284	1	0.937	9.09955e-49	1	Calm2	Calmodulin 2
2.47115e-52	0.350834	0.544	0.13	4.65441e-48	1	Cdc25c	M-phase inducer phosphatase 3; Functions as a dosage-dependent inducer in mitotic control. Tyrosine protein phosphatase required for progression of the cell cycle. Directly dephosphorylates CDK1 and activates its kinase activity. When phosphorylated, highly effective in activating G2 cells into prophase (By similarity). May be involved in regulating the proliferation of T-lymphocytes following cy…
6.3113e-51	0.618718	1	0.971	1.18873e-46	1	H2afz	Histone H2A.Z; Variant histone H2A which replaces conventional H2A in a subset of nucleosomes. Nucleosomes wrap and compact DNA into chromatin, limiting DNA accessibility to the cellular machineries which require DNA as a template. Histones thereby play a central role in transcription regulation, DNA repair, DNA replication and chromosomal stability. DNA accessibility is regulated via a complex s…
2.2731e-49	0.630521	0.911	0.552	4.28139e-45	1	Rangap1	Ran GTPase-activating protein 1; GTPase activator for the nuclear Ras-related regulatory protein Ran, converting it to the putatively inactive GDP-bound state. Required for postimplantation development
4.88354e-49	0.475298	0.843	0.393	9.19815e-45	1	Mad2l1	Mitotic spindle assembly checkpoint protein MAD2A; Component of the spindle-assembly checkpoint that prevents the onset of anaphase until all chromosomes are properly aligned at the metaphase plate. Required for the execution of the mitotic checkpoint which monitors the process of kinetochore- spindle attachment and inhibits the activity of the anaphase promoting complex by sequestering CDC20 unt…
1.11416e-48	0.314681	0.498	0.114	2.09853e-44	1	Cep55	Centrosomal protein of 55 kDa; Plays a role in mitotic exit and cytokinesis. Recruits PDCD6IP and TSG101 to midbody during cytokinesis. Required for successful completion of cytokinesis. Not required for microtubule nucleation. Plays a role in the development of the brain and kidney
2.78496e-48	0.527655	1	0.99	5.24547e-44	1	Tubb5	Tubulin beta-5 chain; Tubulin is the major constituent of microtubules. It binds two moles of GTP, one at an exchangeable site on the beta chain and one at a non-exchangeable site on the alpha chain; Belongs to the tubulin family
5.764e-47	0.490102	0.78	0.3	1.08565e-42	1	Pbk	Lymphokine-activated killer T-cell-originated protein kinase; Phosphorylates MAP kinase p38. Seems to be active only in mitosis. May also play a role in the activation of lymphoid cells. When phosphorylated, forms a complex with TP53, leading to TP53 destabilization (By similarity)
1.75822e-46	0.475398	0.695	0.269	3.3116e-42	1	G2e3	G2/M phase-specific E3 ubiquitin-protein ligase; E3 ubiquitin-protein ligase which accepts ubiquitin from an E2 ubiquitin-conjugating enzyme in the form of a thioester and then directly transfers the ubiquitin to targeted substrates (By similarity). Required for prevention of apoptotic death in early embryogenesis
1.05007e-44	0.550797	1	0.909	1.9778e-40	1	Nucks1	Nuclear casein kinase and cyclin-dependent kinase substrate 1
1.90727e-44	0.459091	0.816	0.382	3.59235e-40	1	Trip13	Pachytene checkpoint protein 2 homolog; Plays a key role in chromosome recombination and chromosome structure development during meiosis. Required at early steps in meiotic recombination that leads to non-crossovers pathways. Also needed for efficient completion of homologous synapsis by influencing crossover distribution along the chromosomes affecting both crossovers and non-crossovers pathways…
2.2806e-44	0.334598	0.515	0.142	4.29552e-40	1	Cenpl
9.25305e-44	0.487589	1	0.963	1.74281e-39	1	Srsf3
1.5428e-43	0.343526	0.541	0.155	2.90586e-39	1	Ttk
1.78531e-43	0.350034	0.511	0.138	3.36263e-39	1	Ska3
1.51535e-42	0.308584	0.43	0.096	2.85417e-38	1	Nek2
2.71233e-42	0.491155	0.721	0.346	5.10867e-38	1	Fzr1
6.29085e-41	0.382536	0.57	0.19	1.18488e-36	1	Spdl1
1.97423e-39	0.375242	0.689	0.271	3.71847e-35	1	Ncaph
2.70024e-39	0.514908	0.967	0.812	5.08589e-35	1	Lsm2
1.19537e-38	0.313148	0.534	0.166	2.25148e-34	1	Eme1
2.82568e-38	0.342305	0.554	0.18	5.32216e-34	1	Lockd
7.67592e-38	0.43307	0.807	0.45	1.44576e-33	1	Nup37
7.71986e-38	0.356536	0.643	0.247	1.45404e-33	1	Rnf26
1.81116e-37	0.468291	1	0.972	3.41131e-33	1	Ran
2.38298e-37	0.27684	0.407	0.098	4.48835e-33	1	Espl1
6.00951e-37	0.32656	0.531	0.171	1.13189e-32	1	Cit
1.25012e-36	0.442086	0.993	0.874	2.35459e-32	1	Lsm3
3.81567e-36	0.406561	1	0.991	7.18681e-32	1	Hspa8
6.94764e-36	0.447547	0.879	0.534	1.30859e-31	1	Cenpw
1.18931e-35	0.481742	0.997	0.871	2.24006e-31	1	Anp32e
6.67149e-35	0.462024	1	0.971	1.25658e-30	1	Hmgb1
2.12655e-34	0.45338	0.934	0.641	4.00536e-30	1	Rad21
7.34262e-34	0.380376	0.669	0.292	1.38298e-29	1	Ncapd2
8.92241e-34	0.380884	0.708	0.31	1.68054e-29	1	Plk4
1.29985e-33	0.520049	0.987	0.808	2.44827e-29	1	Lmnb1
2.15202e-33	0.379796	0.748	0.364	4.05333e-29	1	Cenpq
2.43607e-33	0.37227	0.761	0.376	4.58835e-29	1	Mns1
4.14683e-33	0.291092	0.531	0.178	7.81056e-29	1	Cdc25b
9.50924e-33	0.452352	1	0.941	1.79106e-28	1	Hnrnpdl
1.22695e-32	0.501335	0.987	0.768	2.31096e-28	1	Ccdc34
1.56721e-32	0.443194	0.928	0.585	2.95184e-28	1	Brd8
3.00015e-32	0.452481	0.997	0.881	5.65079e-28	1	Tmpo
3.25817e-32	0.449956	0.803	0.469	6.13677e-28	1	Hjurp
4.96652e-32	0.320596	0.574	0.217	9.35443e-28	1	Cenpn
6.6756e-32	0.356392	0.554	0.201	1.25735e-27	1	Esco2
1.46383e-30	0.376272	0.813	0.443	2.75712e-26	1	Ska2
2.05227e-29	0.407612	1	0.944	3.86545e-25	1	Hmgn2
2.8659e-29	0.513008	1	0.924	5.39792e-25	1	Hsp90b1
9.99092e-29	0.455976	0.997	0.906	1.88179e-24	1	2700094K13Rik
9.50607e-28	0.269148	0.587	0.242	1.79047e-23	1	Cenpp
1.8818e-27	0.300111	0.662	0.302	3.54438e-23	1	Mis18a
2.57235e-26	0.39761	0.931	0.682	4.84502e-22	1	Tcerg1
2.9215e-26	0.438917	1	0.878	5.50265e-22	1	Hmgb3
1.29792e-25	0.37102	1	0.929	2.44463e-21	1	Top1
2.27446e-25	0.413576	0.875	0.616	4.28394e-21	1	Ubald2
4.65373e-25	0.395163	0.951	0.727	8.7653e-21	1	Ddx39
6.75501e-25	0.397165	0.997	0.931	1.27231e-20	1	Srsf7
1.86698e-24	0.432812	0.98	0.788	3.51645e-20	1	Ezh2
1.90872e-24	0.35252	0.954	0.731	3.59507e-20	1	Ppih
2.57842e-24	0.48988	0.997	0.679	4.85645e-20	1	2810417H13Rik
3.01126e-24	0.380879	0.921	0.715	5.67171e-20	1	Exosc8
9.48662e-24	0.421709	0.938	0.713	1.7868e-19	1	Ctcf
9.60133e-24	0.390014	0.984	0.86	1.80841e-19	1	Pa2g4
1.07662e-23	0.284312	0.557	0.252	2.02782e-19	1	Ube2t
1.20165e-23	0.302288	0.807	0.495	2.26331e-19	1	Cmc2
1.24459e-23	0.262732	0.597	0.275	2.34419e-19	1	Odf2
2.55605e-23	0.403652	0.705	0.367	4.81431e-19	1	Fbxo5
3.40689e-23	0.363084	1	0.943	6.41688e-19	1	Hnrnpab
5.33833e-23	0.413744	0.967	0.802	1.00548e-18	1	Smc1a
8.29776e-23	0.293551	0.656	0.333	1.56288e-18	1	Cdk5rap2
1.6371e-22	0.355123	0.866	0.615	3.08347e-18	1	Setd8
3.10245e-22	0.379044	1	0.962	5.84346e-18	1	Hsp90aa1
5.21773e-22	0.307869	0.751	0.422	9.8276e-18	1	Cdca4
6.93648e-22	0.388057	1	0.943	1.30649e-17	1	Anp32b
7.33693e-22	0.418557	0.944	0.742	1.38191e-17	1	H1fx
8.12379e-22	0.371317	1	0.972	1.53012e-17	1	H3f3b
8.13729e-22	0.325085	1	0.937	1.53266e-17	1	G3bp1
1.18725e-21	0.408853	1	0.945	2.23618e-17	1	Ncl
1.23232e-21	0.352455	0.948	0.77	2.32108e-17	1	Slc24a5
2.31423e-21	0.300015	0.997	0.943	4.35885e-17	1	Ssb
2.47278e-21	0.334297	0.741	0.422	4.65748e-17	1	Pnrc2
3.1157e-21	0.335451	1	0.938	5.86841e-17	1	Cbx1
7.42574e-21	0.352962	0.751	0.453	1.39864e-16	1	Vrk1
8.79286e-21	0.33838	0.984	0.881	1.65613e-16	1	Ppig
9.33035e-21	0.252954	1	0.961	1.75737e-16	1	Serbp1
9.65564e-21	0.291596	0.711	0.383	1.81864e-16	1	Cenph
1.01557e-20	0.311384	1	0.954	1.91283e-16	1	Snrpd1
1.36747e-20	0.263599	0.784	0.433	2.57563e-16	1	Cenpm
1.42412e-20	0.363527	1	0.914	2.68233e-16	1	Sf3b5
2.56425e-20	0.33899	1	0.885	4.82976e-16	1	Nudcd2
3.89636e-20	0.328191	0.777	0.474	7.33879e-16	1	Hirip3
4.10769e-20	0.292084	0.8	0.474	7.73684e-16	1	Rfc5
5.56908e-20	0.318581	0.793	0.515	1.04894e-15	1	Rhno1
8.51381e-20	0.290172	0.997	0.946	1.60358e-15	1	Ube2i
1.2655e-19	0.351882	1	0.943	2.38357e-15	1	Ddah2
1.78715e-19	0.413629	1	0.966	3.3661e-15	1	Itm2a
3.43001e-19	0.255022	0.669	0.374	6.46042e-15	1	Tmem97
5.63745e-19	0.366031	0.931	0.775	1.06181e-14	1	Myef2
7.49641e-19	0.309274	0.967	0.808	1.41195e-14	1	Sae1
9.05245e-19	0.331296	0.81	0.534	1.70503e-14	1	Sap30
1.45503e-18	0.267133	0.744	0.431	2.74055e-14	1	Skiv2l2
1.68182e-18	0.441437	0.951	0.696	3.1677e-14	1	C1qtnf3
2.8267e-18	0.293999	0.987	0.902	5.3241e-14	1	Eif4e
3.77973e-18	0.313722	0.941	0.785	7.11913e-14	1	Akirin2
4.24397e-18	0.302282	0.974	0.84	7.99351e-14	1	Rnaseh2c
7.24214e-18	0.34688	0.997	0.922	1.36406e-13	1	Sfpq
7.39118e-18	0.354108	0.993	0.906	1.39213e-13	1	Hnrnpd
7.43702e-18	0.321945	0.993	0.902	1.40076e-13	1	Ilf2
1.23292e-17	0.321311	1	0.948	2.3222e-13	1	Hnrnpa2b1
5.59207e-17	0.29932	0.99	0.906	1.05327e-12	1	Sf3b1
6.8826e-17	0.278094	0.915	0.675	1.29634e-12	1	Rfc4
1.00271e-16	0.313571	0.83	0.609	1.8886e-12	1	Mphosph10
1.10765e-16	0.29218	0.967	0.869	2.08626e-12	1	Smc6
1.48381e-16	0.284646	0.984	0.885	2.79476e-12	1	Emg1
1.81642e-16	0.294008	0.905	0.622	3.42123e-12	1	Rrm1
3.63648e-16	0.260845	0.793	0.528	6.84931e-12	1	Rpp30
5.50209e-16	0.305056	0.898	0.665	1.03632e-11	1	Xpo1
6.14421e-16	0.302727	0.98	0.86	1.15726e-11	1	Odc1
1.39865e-15	0.402961	1	0.98	2.63435e-11	1	Ptma
1.62076e-15	0.303043	0.993	0.933	3.05269e-11	1	Srrm2
1.836e-15	0.309481	0.97	0.792	3.45811e-11	1	Lyar
1.83658e-15	0.314237	0.974	0.843	3.4592e-11	1	Med30
1.90821e-15	0.281765	1	0.942	3.59412e-11	1	Ddx39b
2.30348e-15	0.273137	1	0.962	4.33861e-11	1	Dnaja1
2.67581e-15	0.29505	0.977	0.872	5.03989e-11	1	Ssrp1
2.78707e-15	0.276325	0.993	0.903	5.24944e-11	1	Son
3.26445e-15	0.251604	0.954	0.82	6.14859e-11	1	Snrnp40
4.1538e-15	0.288118	0.826	0.571	7.82368e-11	1	2610318N02Rik
4.94394e-15	0.284561	0.934	0.707	9.31191e-11	1	Pdia4
6.39652e-15	0.376252	1	0.905	1.20478e-10	1	Mest
7.75321e-15	0.267896	1	0.935	1.46032e-10	1	Alyref
1.02955e-14	0.286181	0.98	0.924	1.93916e-10	1	Ubc
1.22489e-14	0.333307	1	0.955	2.30709e-10	1	Ranbp1
1.27797e-14	0.276456	0.803	0.555	2.40706e-10	1	Cse1l
1.30923e-14	0.253886	0.797	0.551	2.46593e-10	1	Tcof1
1.38723e-14	0.275519	0.875	0.638	2.61284e-10	1	Ruvbl2
1.39534e-14	0.33752	1	0.952	2.62812e-10	1	Hspd1
1.41218e-14	0.285885	0.895	0.683	2.65984e-10	1	Rbmx
1.56948e-14	0.279512	0.587	0.318	2.95612e-10	1	Hist1h2ae
2.3192e-14	0.286182	0.889	0.711	4.36821e-10	1	Aars
2.53345e-14	0.265441	0.882	0.648	4.77176e-10	1	Hdgfrp3
2.6838e-14	0.294025	0.961	0.788	5.05494e-10	1	Sms
2.73974e-14	0.294159	0.997	0.924	5.1603e-10	1	Cacybp
2.80843e-14	0.252575	0.99	0.905	5.28968e-10	1	Rbm8a
2.98838e-14	0.293764	1	0.97	5.62861e-10	1	Set
3.06662e-14	0.273802	0.957	0.813	5.77598e-10	1	Acin1
3.33124e-14	0.268235	0.728	0.504	6.27438e-10	1	Fkbp2
3.83518e-14	0.308219	0.928	0.763	7.22355e-10	1	Esf1
3.85951e-14	0.326435	0.892	0.677	7.26938e-10	1	H1f0
4.24086e-14	0.336716	0.984	0.869	7.98767e-10	1	Plagl1
4.76189e-14	0.253098	0.577	0.328	8.96901e-10	1	Ntn1
4.8914e-14	0.258502	1	0.914	9.21296e-10	1	Rbmxl1
6.1264e-14	0.251789	0.997	0.948	1.15391e-09	1	Cct3
6.12862e-14	0.263706	0.993	0.865	1.15433e-09	1	Ppp1cc
6.79094e-14	0.282467	0.889	0.687	1.27907e-09	1	Zc3h13
9.93282e-14	0.275343	0.905	0.701	1.87085e-09	1	Ythdc1
1.66409e-13	0.2688	0.974	0.842	3.13432e-09	1	Tcf3
2.89469e-13	0.32771	0.997	0.867	5.45215e-09	1	Gas1
2.92291e-13	0.264878	0.905	0.754	5.50531e-09	1	Wbp11
2.92443e-13	0.275247	0.531	0.299	5.50816e-09	1	Zfp703
5.32898e-13	0.267016	0.99	0.88	1.00371e-08	1	Zcchc11
6.168e-13	0.270337	0.987	0.893	1.16174e-08	1	Psip1
6.38673e-13	0.261935	0.879	0.686	1.20294e-08	1	Mtf2
1.27014e-12	0.250345	0.731	0.491	2.39231e-08	1	Zbed3
1.37326e-12	0.295307	0.948	0.711	2.58653e-08	1	Phgdh
1.5101e-12	0.311252	0.882	0.663	2.84426e-08	1	Man1a2
1.66037e-12	0.25803	0.905	0.709	3.1273e-08	1	Smchd1
1.70385e-12	0.264395	0.882	0.65	3.20921e-08	1	Cenpv
2.068e-12	0.268088	0.807	0.591	3.89508e-08	1	Sf3a1
2.82119e-12	0.335305	0.643	0.423	5.31371e-08	1	Msmo1
3.73179e-12	0.27732	1	0.918	7.02882e-08	1	H2afy
5.65374e-12	0.293375	0.97	0.838	1.06488e-07	1	Phip
7.17908e-12	0.262021	0.977	0.851	1.35218e-07	1	Mtdh
7.34095e-12	0.261347	0.397	0.205	1.38267e-07	1	Dmrt2
7.69222e-12	0.250166	0.977	0.847	1.44883e-07	1	Fbl
8.39527e-12	0.252342	0.957	0.755	1.58125e-07	1	Dnajc9
8.90076e-12	0.251128	0.99	0.888	1.67646e-07	1	Luc7l3
1.538e-11	0.254003	0.931	0.768	2.89682e-07	1	Igf1r
2.07444e-11	0.33293	0.941	0.845	3.90721e-07	1	Pdgfa
2.66016e-11	0.262106	0.957	0.808	5.01041e-07	1	Thrap3
2.87926e-11	0.262171	1	0.912	5.42309e-07	1	Prrc2c
3.25413e-11	0.301625	0.8	0.59	6.12915e-07	1	Hmgcr
3.39728e-11	0.291937	0.718	0.5	6.39879e-07	1	Gpc6
3.83354e-11	0.313988	0.997	0.911	7.22048e-07	1	Hspa5
4.52316e-11	0.269545	0.852	0.653	8.51937e-07	1	Lpar1
1.0452e-10	0.254038	0.98	0.86	1.96863e-06	1	Supt16
1.09633e-10	0.257868	0.997	0.936	2.06494e-06	1	Hnrnpa3
1.5072e-10	0.252014	0.967	0.845	2.8388e-06	1	Naa50
2.83889e-10	0.273258	0.997	0.88	5.34705e-06	1	Nasp
1.67873e-09	0.258046	0.974	0.844	3.16188e-05	1	Dek
1.69085e-09	0.261593	0.987	0.856	3.18472e-05	1	Atrx
2.01123e-09	0.255866	0.997	0.928	3.78815e-05	1	Nnat
2.50211e-09	0.278921	0.757	0.568	4.71272e-05	1	Nr2f1
7.19162e-09	0.289866	0.574	0.366	0.000135454	1	Hist1h1b
1.86458e-08	0.279396	0.777	0.619	0.000351193	1	Hmgcs1
2.51523e-08	0.251695	0.725	0.548	0.000473743	1	Hes1
1.0819e-07	0.272487	0.902	0.8	0.00203775	1	Igfbp3
9.38229e-07	0.341479	0.725	0.59	0.0176715	1	Hoxc8
3.72096e-108	2.6796	0.917	0.196	7.00844e-104	2	Gm7325	Protein myomixer; Myoblast-specific protein that mediates myoblast fusion, an essential step for the formation of multi-nucleated muscle fibers. Probably acts by mediating the mixing of cell membranes. Associates with MYMK to promote myoblast fusion
1.94357e-95	1.33272	0.899	0.207	3.66071e-91	2	Olfml2b	Olfactomedin-like 2B
8.32415e-87	2.74506	1	0.505	1.56785e-82	2	Myog	Myogenin; Acts as a transcriptional activator that promotes transcription of muscle-specific target genes and plays a role in muscle differentiation, cell cycle exit and muscle atrophy. Essential for the development of functional embryonic skeletal fiber muscle differentiation. However is dispensable for postnatal skeletal muscle growth; phosphorylation by CAMK2G inhibits its transcriptional acti…
1.41368e-85	1.27596	0.935	0.276	2.66266e-81	2	Rgs16	Regulator of G-protein signaling 16; Regulates G protein-coupled receptor signaling cascades. Inhibits signal transduction by increasing the GTPase activity of G protein alpha subunits, thereby driving them into their inactive GDP-bound form. Plays an important role in the phototransduction cascade by regulating the lifetime and effective concentration of activated transducin alpha. May regulate …
1.01226e-84	2.00119	0.97	0.365	1.90659e-80	2	Gadd45g	Growth arrest and DNA damage-inducible protein GADD45 gamma; Involved in the regulation of growth and apoptosis. Mediates activation of stress-responsive MTK1/MEKK4 MAPKKK; Belongs to the GADD45 family
8.34341e-82	1.11494	0.833	0.217	1.57148e-77	2	Cd82	CD82 antigen; Associates with CD4 or CD8 and delivers costimulatory signals for the TCR/CD3 pathway; Belongs to the tetraspanin (TM4SF) family
2.85929e-81	2.22708	1	0.647	5.38548e-77	2	Spg21	Maspardin; May play a role as a negative regulatory factor in CD4- dependent T-cell activation
7.82725e-80	1.70118	0.982	0.411	1.47426e-75	2	Rbm24	RNA-binding protein 24; Plays a role in myogenic differentiation by regulating MYOG levels. Binds to the 3'-UTR of MYOG mRNA and regulates its stability (By similarity)
8.11082e-78	1.47936	0.893	0.282	1.52767e-73	2	Pnmal2	PNMA-like 2
1.8039e-75	1.37888	1	0.998	3.39765e-71	2	Cdkn1c	Cyclin-dependent kinase inhibitor 1C; Potent tight-binding inhibitor of several G1 cyclin/CDK complexes (cyclin E-CDK2, cyclin D2-CDK4, and cyclin A-CDK2) and, to lesser extent, of the mitotic cyclin B-CDC2. Negative regulator of cell proliferation. May play a role in maintenance of the non- proliferative state throughout life
7.78842e-74	2.03412	0.952	0.303	1.46695e-69	2	Cdkn1a	Cyclin-dependent kinase inhibitor 1; May be involved in p53/TP53 mediated inhibition of cellular proliferation in response to DNA damage. Binds to and inhibits cyclin-dependent kinase activity, preventing phosphorylation of critical cyclin-dependent kinase substrates and blocking cell cycle progression. Functions in the nuclear localization and assembly of cyclin D-CDK4 complex and promotes its k…
4.79755e-73	1.48086	0.952	0.49	9.03619e-69	2	Mef2a	Myocyte-specific enhancer factor 2A; Transcriptional activator which binds specifically to the MEF2 element, 5'-YTA[AT](4)TAR-3', found in numerous muscle- specific genes. Also involved in the activation of numerous growth factor- and stress-induced genes. Mediates cellular functions not only in skeletal and cardiac muscle development, but also in neuronal differentiation and survival. Plays dive…
2.29615e-72	1.83923	1	0.644	4.3248e-68	2	Myod1	Myoblast determination protein 1; Acts as a transcriptional activator that promotes transcription of muscle-specific target genes and plays a role in muscle differentiation. Together with MYF5 and MYOG, co-occupies muscle-specific gene promoter core region during myogenesis. Induces fibroblasts to differentiate into myoblasts. Interacts with and is inhibited by the twist protein. This interaction…
7.19837e-70	0.724545	0.446	0.039	1.35581e-65	2	Tex14	Inactive serine/threonine-protein kinase TEX14; Required both for the formation of intercellular bridges during meiosis and for kinetochore-microtubule attachment during mitosis. Intercellular bridges are evolutionarily conserved structures that connect differentiating germ cells and are required for spermatogenesis and male fertility. Acts by promoting the conversion of midbodies into intercellu…
9.78147e-67	1.45233	0.994	0.689	1.84234e-62	2	Purb	Transcriptional activator protein Pur-beta; Has capacity to bind repeated elements in single- stranded DNA such as the purine-rich single strand of the PUR element located upstream of the MYC gene. Participates in transcriptional and translational regulation of alpha-MHC expression in cardiac myocytes by binding to the purine-rich negative regulatory (PNR) element. Modulates constitutive liver ga…
1.19538e-64	1.06125	0.833	0.276	2.25149e-60	2	Tnik	Traf2 and NCK-interacting protein kinase; Serine/threonine kinase that acts as an essential activator of the Wnt signaling pathway. Recruited to promoters of Wnt target genes and required to activate their expression. May act by phosphorylating TCF4/TCF7L2. Appears to act upstream of the JUN N-terminal pathway. May play a role in the response to environmental stress. Part of a signaling complex c…
4.32271e-63	1.23471	0.964	0.579	8.14183e-59	2	Vasp	Vasodilator-stimulated phosphoprotein; Ena/VASP proteins are actin-associated proteins involved in a range of processes dependent on cytoskeleton remodeling and cell polarity such as axon guidance, lamellipodial and filopodial dynamics, platelet activation and cell migration. VASP promotes actin filament elongation. It protects the barbed end of growing actin filaments against capping and increas…
8.75937e-63	1.01486	0.792	0.247	1.64983e-58	2	Cdk5r1	Cyclin-dependent kinase 5 activator 1; P35 is a neuron specific activator of CDK5. The complex p35/CDK5 is required for neurite outgrowth and cortical lamination. Involved in dendritic spine morphogenesis by mediating the EFNA1-EPHA4 signaling. Activator of TPKII. The complex p35/CDK5 participates in the regulation of the circadian clock by modulating the function of CLOCK protein: phosphorylates…
2.84667e-61	1.23337	0.946	0.413	5.36169e-57	2	Arpp21	Cyclic AMP-regulated phosphoprotein, 21
3.62341e-61	0.914301	0.601	0.113	6.8247e-57	2	Cnr1	Cannabinoid receptor 1; G-protein coupled receptor for cannabinoids, including endocannabinoids (eCBs), such as N-arachidonoylethanolamide (also called anandamide or AEA) and 2-arachidonoylglycerol (2-AG). Mediates many cannabinoid- induced effects, acting, among others, on food intake, memory loss, gastrointestinal motility, catalepsy, ambulatory activity, anxiety, chronic pain. Signaling typica…
3.77148e-61	1.47055	1	0.909	7.10358e-57	2	Svbp	Small vasohibin-binding protein; Enhances the solubility and secretion of VASH1 and prevents its ubiquitination. Also enhances secretion of VASH2; Belongs to the SVBP family
2.05637e-60	1.61642	0.976	0.736	3.87317e-56	2	Nes	Nestin; Required for brain and eye development. Promotes the disassembly of phosphorylated vimentin intermediate filaments (IF) during mitosis and may play a role in the trafficking and distribution of IF proteins and other cellular factors to daughter cells during progenitor cell division (By similarity). Required for survival, renewal and mitogen-stimulated proliferation of neural progenitor ce…
8.24855e-60	1.13198	0.845	0.261	1.55361e-55	2	Atp2a1	Sarcoplasmic/endoplasmic reticulum calcium ATPase 1; Key regulator of striated muscle performance by acting as the major Ca(2+) ATPase responsible for the reuptake of cytosolic Ca(2+) into the sarcoplasmic reticulum. Catalyzes the hydrolysis of ATP coupled with the translocation of calcium from the cytosol to the sarcoplasmic reticulum lumen. Contributes to calcium sequestration involved in muscu…
1.15449e-59	0.938808	0.78	0.249	2.17448e-55	2	Zbtb18	Zinc finger and BTB domain-containing protein 18; Transcriptional repressor that plays a role in various developmental processes such as myogenesis and brain development. Specifically binds the consensus DNA sequence 5'- [AC]ACATCTG[GT][AC]-3' which contains the E box core, and acts by recruiting chromatin remodeling multiprotein complexes. Plays a key role in myogenesis by directly repressing th…
3.2769e-59	0.572	0.446	0.054	6.17204e-55	2	Plk3	Serine/threonine-protein kinase PLK3; Serine/threonine-protein kinase involved in cell cycle regulation, response to stress and Golgi disassembly. Polo-like kinases act by binding and phosphorylating proteins are that already phosphorylated on a specific motif recognized by the POLO box domains. Phosphorylates ATF2, BCL2L1, CDC25A, CDC25C, CHEK2, HIF1A, JUN, p53/TP53, p73/TP73, PTEN, TOP2A and VR…
4.49742e-56	0.819752	0.726	0.204	8.47088e-52	2	Rb1	Retinoblastoma-associated protein; Key regulator of entry into cell division that acts as a tumor suppressor. Promotes G0-G1 transition when phosphorylated by CDK3/cyclin-C. Acts as a transcription repressor of E2F1 target genes. The underphosphorylated, active form of RB1 interacts with E2F1 and represses its transcription activity, leading to cell cycle arrest. Directly involved in heterochroma…
4.67561e-56	1.33275	0.964	0.824	8.80652e-52	2	Itm2b	Integral membrane protein 2B; Plays a regulatory role in the processing of the amyloid-beta A4 precursor protein (APP) and acts as an inhibitor of the amyloid-beta peptide aggregation and fibrils deposition. Plays a role in the induction of neurite outgrowth. Functions as a protease inhibitor by blocking access of secretases to APP cleavage sites (By similarity); Belongs to the ITM2 family
1.22494e-55	1.14012	0.994	0.91	2.30717e-51	2	Rtn4	Reticulon-4; Developmental neurite growth regulatory factor with a role as a negative regulator of axon-axon adhesion and growth, and as a facilitator of neurite branching. Regulates neurite fasciculation, branching and extension in the developing nervous system. Involved in down-regulation of growth, stabilization of wiring and restriction of plasticity in the adult CNS. Regulates the radial mig…
1.67525e-55	1.26652	0.964	0.752	3.15533e-51	2	Btg1	Protein BTG1; Anti-proliferative protein
2.0823e-52	0.645669	0.446	0.065	3.922e-48	2	Dapk2	Death-associated protein kinase 2; Calcium/calmodulin-dependent serine/threonine kinase involved in multiple cellular signaling pathways that trigger cell survival, apoptosis, and autophagy. Capable of regulating both type I apoptotic and type II autophagic cell death signals. The former involves caspase activation, chromatin and mitochondrial condensation while the latter involves caspase-indepe…
4.26062e-52	0.844655	0.857	0.381	8.02488e-48	2	Fam8a1	Family with sequence similarity 8, member A1; Expressed sequence C78339
4.70274e-52	1.6041	0.976	0.466	8.85762e-48	2	Actc1	Actin, alpha cardiac muscle 1; Actins are highly conserved proteins that are involved in various types of cell motility and are ubiquitously expressed in all eukaryotic cells
6.27364e-52	1.60727	0.958	0.584	1.18164e-47	2	Ckb	Creatine kinase B-type; Reversibly catalyzes the transfer of phosphate between ATP and various phosphogens (e.g. creatine phosphate). Creatine kinase isoenzymes play a central role in energy transduction in tissues with large, fluctuating energy demands, such as skeletal muscle, heart, brain and spermatozoa; Belongs to the ATP:guanido phosphotransferase family
4.29937e-51	0.853526	0.815	0.3	8.09787e-47	2	Iffo1	Intermediate filament family orphan 1
6.52949e-51	1.0494	0.821	0.273	1.22983e-46	2	Gm28653	Fibronectin type III domain-containing protein 5; Irisin: mediates beneficial effects of muscular exercise. Induces browning of white adipose tissue by stimulating UCP1 expression, at least in part, via the nuclear receptor PPARA
4.51202e-50	1.13596	0.94	0.466	8.49839e-46	2	Fndc5
6.99347e-50	0.938562	0.845	0.328	1.31722e-45	2	Ccdc141	Coiled-coil domain containing 141
3.18593e-49	1.14929	0.946	0.429	6.00071e-45	2	Ttn	Titin; Key component in the assembly and functioning of vertebrate striated muscles. By providing connections at the level of individual microfilaments, it contributes to the fine balance of forces between the two halves of the sarcomere. The size and extensibility of the cross-links are the main determinants of sarcomere extensibility properties of muscle. In non-muscle cells, seems to play a ro…
4.95501e-48	0.540163	0.423	0.062	9.33276e-44	2	Traf3ip3	TRAF3-interacting JNK-activating modulator; May function as an adapter molecule that regulates TRAF3-mediated JNK activation
6.11557e-48	1.01735	0.946	0.641	1.15187e-43	2	Cd164	Sialomucin core protein 24; Sialomucin that may play a key role in hematopoiesis. May be involved in cell adhesion (By similarity). Promotes myogenesis by enhancing CXCR4-dependent cell motility. Positively regulates myoblast migration and promotes myoblast fusion into myotubes; Belongs to the CD164 family
1.13747e-47	0.515878	0.363	0.041	2.14243e-43	2	Tmem184a	Transmembrane protein 184A; Acts as a heparin receptor in vascular cells (By similarity). May be involved in vesicle transport in exocrine cells and Sertoli cells; Belongs to the TMEM184 family
1.15247e-47	0.895727	0.702	0.255	2.17068e-43	2	Zswim6	Zinc finger SWIM-type containing 6
7.71738e-47	0.982372	0.827	0.289	1.45357e-42	2	Tmem8c	Protein myomaker; Myoblast-specific protein that mediates myoblast fusion, an essential step for the formation of multi-nucleated muscle fibers. Actively participates in the membrane fusion reaction. Associates with MYMX to promote myoblast fusion; Belongs to the TMEM8 family
1.24356e-46	0.719009	0.589	0.16	2.34225e-42	2	Rps6ka2	Ribosomal protein S6 kinase alpha-2; Serine/threonine-protein kinase that acts downstream of ERK (MAPK1/ERK2 and MAPK3/ERK1) signaling and mediates mitogenic and stress-induced activation of transcription factors, regulates translation, and mediates cellular proliferation, survival, and differentiation. May function as tumor suppressor in epithelial ovarian cancer cells (By similarity)
1.56911e-46	0.599549	0.476	0.087	2.95541e-42	2	Btbd17	BTB/POZ domain-containing protein 17; BTB (POZ) domain containing 17
3.69728e-46	0.604827	0.554	0.125	6.96383e-42	2	Sox8	Transcription factor SOX-8; May play a role in central nervous system, limb and facial development. May be involved in male sex determination. Binds the consensus motif 5'-[AT][AT]CAA[AT]G-3'
5.30181e-46	0.680716	0.387	0.051	9.98597e-42	2	S100a16	Protein S100-A16; Calcium-binding protein. Binds one calcium ion per monomer. Can promote differentiation of adipocytes (in vitro). Overexpression in 3T3-L1 preadipocytes increases their proliferation, enhances adipogenesis and reduces insulin-stimulated glucose uptake
1.47481e-44	0.534428	0.44	0.076	2.7778e-40	2	Sel1l3	Sel-1 suppressor of lin-12-like 3 (C. elegans)
2.03216e-44	0.55879	0.47	0.089	3.82757e-40	2	Kcnk13	Potassium channel subfamily K member 13; Potassium channel displaying weak inward rectification in symmetrical K(+) solution; Belongs to the two pore domain potassium channel (TC 1.A.1.8) family
2.76235e-44	1.08291	0.929	0.615	5.20288e-40	2	Zeb1	Zinc finger E-box-binding homeobox 1; Acts as a transcriptional repressor. Binds to E-box sequences in the immunoglobulin heavy chain enhancer as well as in the regulatory regions of many other tissue-specific genes. Represses E-cadherin promoter and induces an epithelial- mesenchymal transition (EMT) by recruiting SMARCA4/BRG1. Represses BCL6 transcription in the presence of the corepressor CTBP…
3.47973e-44	0.819523	0.69	0.255	6.55406e-40	2	Hmox1	Heme oxygenase 1; Heme oxygenase cleaves the heme ring at the alpha methene bridge to form biliverdin. Biliverdin is subsequently converted to bilirubin by biliverdin reductase. Under physiological conditions, the activity of heme oxygenase is highest in the spleen, where senescent erythrocytes are sequestrated and destroyed. Exhibits cytoprotective effects since excess of free heme sensitizes ce…
3.50186e-44	0.933517	0.988	0.756	6.59575e-40	2	Cdh15	Cadherin-15; Cadherins are calcium-dependent cell adhesion proteins. They preferentially interact with themselves in a homophilic manner in connecting cells; cadherins may thus contribute to the sorting of heterogeneous cell types. M-cadherin is part of the myogenic program and may provide a trigger for terminal muscle differentiation
4.70178e-44	1.09801	0.845	0.445	8.8558e-40	2	Pls3	Plastin-3; Actin-bundling protein
6.39868e-44	0.910383	0.863	0.455	1.20519e-39	2	Ptgis	Prostacyclin synthase; Catalyzes the isomerization of prostaglandin H2 to prostacyclin (= prostaglandin I2); Belongs to the cytochrome P450 family
1.87045e-43	0.874754	0.982	0.846	3.52299e-39	2	Rbfox2	RNA binding protein fox-1 homolog 2; RNA-binding protein that regulates alternative splicing events by binding to 5'-UGCAUGU-3' elements. Prevents binding of U2AF2 to the 3'-splice site. Regulates alternative splicing of tissue-specific exons and of differentially spliced exons during erythropoiesis. Seems to act as a coregulatory factor of ER-alpha (By similarity)
1.95001e-43	0.686034	0.625	0.186	3.67285e-39	2	Sytl2	Synaptotagmin-like protein 2; Isoform 11 acts as a RAB27A effector protein and plays a role in cytotoxic granule exocytosis in lymphocytes. Required for cytotoxic granule docking at the immunologic synapse. Isoform 1 may play a role in melanosome transport and vesicle trafficking. It controls melanosome distribution in the cell periphery and regulates melanocyte morphology. Isoform 1 acts as a po…
2.25107e-43	1.09222	0.982	0.818	4.23988e-39	2	Hes6
2.62875e-43	1.21347	0.976	0.652	4.95124e-39	2	Acta2
7.38513e-42	0.696837	0.679	0.23	1.39099e-37	2	Chn2
9.05081e-42	1.08776	0.988	0.87	1.70472e-37	2	Sh3glb1
1.11496e-41	0.800529	0.827	0.395	2.10002e-37	2	Snai1
1.1835e-41	0.31783	0.327	0.039	2.22912e-37	2	Chrna4
1.43636e-41	0.677166	0.601	0.155	2.70538e-37	2	Stac3
1.62505e-41	0.603879	0.726	0.197	3.06079e-37	2	Palmd
1.70111e-41	0.90219	0.958	0.872	3.20404e-37	2	Dbn1
8.58552e-41	0.78481	0.679	0.184	1.61708e-36	2	Klhl41
9.04443e-41	0.822608	0.696	0.276	1.70352e-36	2	Sash1
1.42543e-40	1.22826	0.821	0.382	2.68479e-36	2	Vgll2
1.82827e-40	0.92337	0.815	0.273	3.44356e-36	2	Tnnt2
2.39075e-40	0.800345	0.661	0.22	4.50299e-36	2	Tm6sf1
4.74752e-40	0.28893	0.31	0.035	8.94195e-36	2	Gm9767
1.24026e-39	0.681346	0.667	0.233	2.33603e-35	2	Hdac11
1.94129e-39	0.824736	0.994	0.911	3.65642e-35	2	Celf2
4.52935e-39	0.997948	0.994	0.965	8.53103e-35	2	Lsm6
4.80791e-39	1.36726	0.976	0.874	9.0557e-35	2	Kcnq1ot1
1.01556e-38	0.90483	0.917	0.701	1.9128e-34	2	Ralgps2
1.03055e-38	0.564925	0.577	0.165	1.94104e-34	2	Dll1
1.4753e-38	0.665543	0.571	0.162	2.77872e-34	2	Casz1
1.75385e-38	0.97471	0.911	0.679	3.30338e-34	2	Jam3
9.36265e-38	0.803706	0.774	0.265	1.76346e-33	2	Neb
9.46068e-38	0.643958	0.726	0.27	1.78192e-33	2	Cap2
1.19994e-37	0.759095	0.869	0.467	2.26009e-33	2	Ank1
1.26728e-37	0.492382	0.518	0.14	2.38692e-33	2	Tspan33
2.1522e-37	0.756565	0.595	0.158	4.05367e-33	2	Chrna1
1.1614e-36	0.504967	1	0.982	2.18749e-32	2	Tnnt1
2.71948e-36	0.577399	0.994	0.98	5.12215e-32	2	Pfn1
2.72813e-36	0.656413	1	1	5.13844e-32	2	Tmsb4x
1.68232e-35	0.760642	0.923	0.638	3.16864e-31	2	Traf4
2.00692e-35	0.555228	0.625	0.199	3.78003e-31	2	Chrng
2.05696e-35	0.604696	0.685	0.241	3.87428e-31	2	Kremen2
8.63399e-35	0.886759	0.81	0.481	1.62621e-30	2	Hip1
5.70224e-34	0.880197	0.869	0.605	1.07402e-29	2	Josd2
7.23248e-34	0.653079	0.524	0.159	1.36224e-29	2	Pak3
1.10294e-33	0.594326	0.601	0.203	2.07738e-29	2	Spon1
1.20796e-33	0.666218	0.869	0.497	2.2752e-29	2	Flnc
1.28843e-33	0.664738	0.714	0.338	2.42676e-29	2	Plec
1.28917e-33	0.555646	0.548	0.175	2.42816e-29	2	Pip4k2a
2.24695e-33	0.88094	0.798	0.38	4.23214e-29	2	Tubb6
1.84768e-32	0.466912	0.994	0.955	3.4801e-28	2	Tpm2
2.00548e-32	0.754627	0.673	0.309	3.77732e-28	2	Trib2
2.72603e-32	0.808566	0.923	0.62	5.13447e-28	2	Lrrn1
6.31855e-32	0.73179	0.881	0.624	1.1901e-27	2	Rbpj
8.25065e-32	0.819714	0.869	0.594	1.55401e-27	2	Pvrl3
9.4991e-32	0.717857	0.917	0.65	1.78916e-27	2	Arl6ip5
1.35882e-31	0.858284	0.946	0.749	2.55933e-27	2	Chd3
1.48642e-31	0.377341	0.667	0.191	2.79967e-27	2	Myh3
2.54594e-31	0.554167	0.726	0.314	4.79527e-27	2	Hipk3
3.10977e-31	0.805629	0.893	0.514	5.85726e-27	2	Gatm
7.30956e-31	0.817973	0.792	0.461	1.37676e-26	2	Scrib
1.65642e-30	0.334163	0.345	0.067	3.11987e-26	2	Sema6b
1.96084e-30	0.356563	0.31	0.054	3.69324e-26	2	Myo16
2.69412e-30	0.473556	0.482	0.131	5.07438e-26	2	Sept4
2.72324e-30	0.420429	1	0.992	5.12921e-26	2	Ppp1r14b
5.09702e-30	0.434206	0.482	0.145	9.60024e-26	2	Rab15
7.55499e-30	0.479658	0.518	0.172	1.42298e-25	2	Dpysl5
8.98921e-30	0.383402	0.327	0.062	1.69312e-25	2	1810041L15Rik
9.9862e-30	0.53503	0.774	0.315	1.8809e-25	2	Mef2c
1.18405e-29	0.575859	0.744	0.375	2.23015e-25	2	Ddr1
1.54877e-29	0.520953	0.673	0.295	2.91711e-25	2	Serinc2
1.65414e-29	0.621426	0.685	0.316	3.11558e-25	2	Megf10
2.6232e-29	0.957926	0.56	0.211	4.94079e-25	2	Lmna
3.04586e-29	0.509199	0.554	0.198	5.73688e-25	2	Ramp2
4.02128e-29	0.538208	0.583	0.212	7.57408e-25	2	Tnni2
1.05254e-28	0.348944	0.405	0.103	1.98245e-24	2	Frmpd1
1.58522e-28	0.791585	0.935	0.792	2.98576e-24	2	Zfp106
1.93737e-28	0.740645	0.81	0.488	3.64904e-24	2	Ppp3ca
3.89158e-28	0.692061	0.988	0.84	7.32979e-24	2	Pdlim4
4.06574e-28	0.568634	0.577	0.22	7.65782e-24	2	Klhl31
4.42105e-28	0.634508	0.72	0.328	8.32705e-24	2	Synpo2l
7.54441e-28	0.445849	0.381	0.094	1.42099e-23	2	Sema3d
1.23771e-27	0.488792	0.655	0.295	2.33123e-23	2	Trim8
2.46938e-27	0.446946	0.452	0.136	4.65108e-23	2	Plpp7
3.14309e-27	0.628517	0.81	0.552	5.92001e-23	2	Akirin1
5.14565e-27	0.567609	0.583	0.247	9.69184e-23	2	Traf3ip1
8.82656e-27	0.40611	0.536	0.151	1.66248e-22	2	RP23-455C13.7
1.25967e-26	0.674454	0.601	0.275	2.37259e-22	2	Olfm1
2.22339e-26	0.40554	0.411	0.116	4.18775e-22	2	Lrrn2
2.28348e-26	0.547868	0.542	0.21	4.30094e-22	2	Btg2
3.38808e-26	0.459174	0.536	0.191	6.38145e-22	2	Dbndd1
2.02712e-25	0.787503	0.798	0.551	3.81808e-21	2	Zyx
3.68325e-25	0.60737	0.744	0.435	6.9374e-21	2	Efhd2
6.65268e-25	0.480537	0.649	0.249	1.25303e-20	2	Ablim3
9.9552e-25	1.12855	0.643	0.296	1.87506e-20	2	Car3
1.27923e-24	0.442136	0.435	0.122	2.40943e-20	2	Hrc
1.45483e-24	0.758726	0.786	0.495	2.74017e-20	2	Lima1
4.10489e-24	0.705607	0.887	0.664	7.73156e-20	2	Shisa2
4.67301e-24	0.579243	0.946	0.778	8.80161e-20	2	Fitm1
9.1359e-24	0.577373	0.595	0.262	1.72075e-19	2	N4bp3
9.74812e-24	0.66401	0.917	0.767	1.83606e-19	2	Zfand5
1.05119e-23	0.634915	0.958	0.883	1.97991e-19	2	Polr2i
1.23487e-23	0.446878	0.655	0.317	2.32589e-19	2	Myo18a
1.59769e-23	0.395715	0.476	0.158	3.00926e-19	2	Ehbp1l1
1.70743e-23	0.418919	0.554	0.233	3.21595e-19	2	Mef2d
1.72178e-23	0.623523	0.887	0.632	3.24298e-19	2	Fdft1
1.73047e-23	0.672836	0.929	0.732	3.25933e-19	2	Tubb2a
2.57097e-23	0.650339	0.952	0.828	4.84241e-19	2	Enah
2.9576e-23	0.348135	0.982	0.901	5.57063e-19	2	Meg3
4.14681e-23	0.674361	0.994	0.961	7.81051e-19	2	Hn1
4.3923e-23	0.284656	0.315	0.075	8.2729e-19	2	Fam212b
4.47029e-23	0.487033	0.619	0.299	8.41979e-19	2	Chrnb1
5.04628e-23	0.563631	0.762	0.467	9.50468e-19	2	Gpc1
5.17385e-23	0.43119	0.976	0.957	9.74495e-19	2	Cnn3
5.89861e-23	0.68626	0.887	0.667	1.111e-18	2	Msi2
6.69398e-23	0.391721	0.512	0.181	1.26081e-18	2	Ppfia4
1.11922e-22	0.289738	0.298	0.066	2.10806e-18	2	Dner
1.52468e-22	0.359859	0.94	0.661	2.87174e-18	2	Des
1.76361e-22	0.551887	0.774	0.522	3.32175e-18	2	Cnot6l
2.41132e-22	0.269805	0.613	0.237	4.54173e-18	2	Tceal3
3.73385e-22	0.25693	0.256	0.05	7.0327e-18	2	Adora1
3.98631e-22	0.328688	0.375	0.111	7.50821e-18	2	Neurl1a
4.18532e-22	0.466193	0.601	0.265	7.88305e-18	2	Ypel5
6.75237e-22	0.420624	0.512	0.208	1.27181e-17	2	Hivep2
8.39071e-22	0.494028	0.429	0.147	1.58039e-17	2	Dync1i1
8.59393e-22	0.310003	0.351	0.1	1.61867e-17	2	Tead4
9.46717e-22	0.495717	0.548	0.178	1.78314e-17	2	Il17b
1.17001e-21	0.296415	0.542	0.19	2.20372e-17	2	Smyd1
1.68929e-21	0.647737	0.911	0.738	3.18178e-17	2	Bin1
1.80552e-21	0.392412	0.44	0.142	3.4007e-17	2	Hfe2
6.45712e-21	0.666435	0.887	0.753	1.2162e-16	2	Akap9
1.05614e-20	0.529221	0.768	0.525	1.98925e-16	2	Map2k1
2.56903e-20	0.557188	0.571	0.275	4.83876e-16	2	Samd4
2.90448e-20	0.491419	0.982	0.968	5.47059e-16	2	Ppib
3.44949e-20	0.420448	0.577	0.294	6.49711e-16	2	Pacs2
4.17211e-20	0.461493	0.452	0.139	7.85817e-16	2	Unc45b
5.60894e-20	0.492253	0.625	0.314	1.05644e-15	2	Ncoa1
6.23453e-20	0.528167	0.595	0.314	1.17427e-15	2	Rreb1
1.22244e-19	0.52341	0.929	0.768	2.30247e-15	2	Pkig
1.37368e-19	0.486913	0.958	0.864	2.58733e-15	2	Fxr1
1.4317e-19	0.517748	0.815	0.571	2.6966e-15	2	Tmem2
1.64202e-19	0.513304	0.875	0.664	3.09275e-15	2	Sema6a
2.0471e-19	0.276534	0.417	0.131	3.85572e-15	2	Fam78a
2.34093e-19	0.335902	0.369	0.119	4.40915e-15	2	Dusp27
2.8602e-19	0.506524	0.78	0.563	5.38718e-15	2	Fyn
3.18235e-19	0.481877	0.976	0.923	5.99396e-15	2	Srp14
5.11115e-19	0.58483	0.851	0.602	9.62685e-15	2	Zeb2
6.40981e-19	0.459338	0.5	0.221	1.20729e-14	2	Gadd45a
6.58452e-19	0.525463	0.923	0.81	1.24019e-14	2	Pdlim7
1.20988e-18	0.680431	0.94	0.727	2.2788e-14	2	C1qtnf3
1.21077e-18	0.448943	0.935	0.835	2.28049e-14	2	Dnajc7
1.92022e-18	0.550688	0.738	0.476	3.61674e-14	2	Cdk14
3.20413e-18	0.42847	0.982	0.962	6.03497e-14	2	Myl12a
4.27677e-18	0.398948	0.429	0.152	8.0553e-14	2	Gm12408
4.30421e-18	0.536939	0.625	0.358	8.10699e-14	2	Inppl1
8.44483e-18	0.310988	0.494	0.222	1.59058e-13	2	Acsl4
1.02075e-17	0.343733	0.298	0.081	1.92259e-13	2	Myo18b
1.27898e-17	0.406397	0.417	0.16	2.40897e-13	2	Frmd4b
1.57378e-17	0.399738	0.411	0.16	2.96422e-13	2	Cygb
1.73964e-17	0.490626	0.601	0.343	3.2766e-13	2	Rnf217
2.24078e-17	0.380828	0.482	0.214	4.22051e-13	2	Fbxo17
2.51891e-17	0.47675	0.44	0.188	4.74436e-13	2	Prox1
2.55453e-17	0.617906	0.756	0.575	4.81146e-13	2	Pard3
2.76254e-17	0.459121	0.589	0.314	5.20324e-13	2	Tuba4a
3.03911e-17	0.424235	0.72	0.462	5.72417e-13	2	Micu1
4.44031e-17	0.44065	0.333	0.109	8.36333e-13	2	Tubb3
4.82539e-17	0.472553	0.845	0.689	9.08863e-13	2	Rnf20
5.51979e-17	0.497795	0.726	0.474	1.03965e-12	2	Plxna2
6.28267e-17	0.330326	0.31	0.094	1.18334e-12	2	Alpk2
7.49739e-17	0.340817	0.5	0.238	1.41213e-12	2	Arhgap39
7.92351e-17	0.464068	0.667	0.408	1.49239e-12	2	Rhoq
2.36374e-16	0.267805	0.298	0.092	4.4521e-12	2	Tmem200a
3.21165e-16	0.482748	0.774	0.551	6.04914e-12	2	Arhgap28
4.1395e-16	0.318463	0.607	0.31	7.79674e-12	2	Ryr1
5.64333e-16	0.490582	0.94	0.843	1.06292e-11	2	Qk
7.23313e-16	0.403553	0.417	0.172	1.36236e-11	2	Sema3c
1.17025e-15	0.341154	0.351	0.124	2.20417e-11	2	Actn3
1.25046e-15	0.271776	0.304	0.099	2.35524e-11	2	Stat3
1.40158e-15	0.520172	0.798	0.624	2.63987e-11	2	Tulp4
1.4352e-15	0.517658	0.946	0.805	2.70319e-11	2	Igfbp3
1.56439e-15	0.266232	0.393	0.154	2.94653e-11	2	Arhgap24
2.08642e-15	0.360295	0.708	0.456	3.92978e-11	2	Clip3
2.89826e-15	0.494108	0.798	0.619	5.45888e-11	2	Chd7
2.92496e-15	0.450169	0.994	0.967	5.50917e-11	2	Abracl
3.12228e-15	0.465958	0.649	0.417	5.88081e-11	2	Mospd1
3.52033e-15	0.401768	0.756	0.53	6.63053e-11	2	Pts
3.97704e-15	0.403345	0.69	0.455	7.49076e-11	2	Rbm38
4.32941e-15	0.303964	0.417	0.176	8.15444e-11	2	Adgre5
4.34471e-15	0.586625	0.798	0.612	8.18327e-11	2	Svil
5.20127e-15	0.366621	0.619	0.387	9.79658e-11	2	Serinc3
5.33879e-15	0.295536	0.417	0.184	1.00556e-10	2	Ccser2
7.8667e-15	0.260221	0.393	0.164	1.48169e-10	2	Dock6
9.29211e-15	0.28776	0.411	0.174	1.75017e-10	2	Fzd8
1.06691e-14	0.46883	0.798	0.623	2.00952e-10	2	Bcl7a
1.59341e-14	0.352348	0.685	0.44	3.00119e-10	2	Smim20
1.76429e-14	0.404739	0.679	0.451	3.32303e-10	2	Cotl1
1.86667e-14	0.46824	0.875	0.761	3.51587e-10	2	Ago2
1.90921e-14	0.318605	0.47	0.22	3.596e-10	2	Trim63
1.97145e-14	0.429568	0.952	0.858	3.71323e-10	2	Gabarapl2
2.19914e-14	0.399802	0.946	0.886	4.14208e-10	2	Psmc3
2.4484e-14	0.486138	0.655	0.434	4.61157e-10	2	Phldb2
2.97568e-14	0.270901	0.56	0.286	5.6047e-10	2	Ptges3l
3.04478e-14	0.4551	0.577	0.317	5.73484e-10	2	Sacs
4.11303e-14	0.447483	0.476	0.233	7.74689e-10	2	Slc29a1
4.8442e-14	0.280182	0.363	0.149	9.12404e-10	2	Tmem35
5.14819e-14	0.352952	0.375	0.154	9.69661e-10	2	Cbfa2t3
6.04657e-14	0.408583	0.542	0.299	1.13887e-09	2	Nav1
6.91428e-14	0.48202	0.756	0.573	1.3023e-09	2	Exosc9
7.84912e-14	0.37348	0.613	0.386	1.47838e-09	2	Cog4
1.03555e-13	0.50457	0.815	0.614	1.95045e-09	2	Ypel3
1.34794e-13	0.356673	0.702	0.479	2.53884e-09	2	Sypl
1.36606e-13	0.404769	0.679	0.461	2.57297e-09	2	Rcor1
1.42237e-13	0.359633	0.577	0.333	2.67904e-09	2	Tceal1
1.53867e-13	0.48962	0.815	0.672	2.89809e-09	2	Nr2f2
2.55701e-13	0.37794	0.583	0.344	4.81613e-09	2	Afap1
3.39417e-13	0.319102	0.97	0.918	6.39292e-09	2	Cfl2
3.47486e-13	0.26154	0.446	0.213	6.54491e-09	2	Gatsl2
4.19538e-13	0.407749	0.673	0.454	7.90199e-09	2	Slc22a17
5.28095e-13	0.427035	0.935	0.818	9.94666e-09	2	Fam178a
5.4138e-13	0.309208	0.506	0.271	1.01969e-08	2	Lmf1
5.92977e-13	0.358756	0.583	0.353	1.11687e-08	2	Pgm5
8.72176e-13	0.251506	0.435	0.202	1.64274e-08	2	Pxn
1.00203e-12	0.419307	0.851	0.753	1.88732e-08	2	Ahsa2
1.07271e-12	0.256954	0.387	0.154	2.02044e-08	2	Art1
1.19442e-12	0.366382	0.994	0.978	2.24969e-08	2	Aldoa
1.29337e-12	0.358584	0.952	0.861	2.43607e-08	2	Med30
1.69064e-12	0.318118	0.56	0.327	3.18433e-08	2	Sh3pxd2a
1.99166e-12	0.408074	0.643	0.435	3.75128e-08	2	Myo10
2.11064e-12	0.441668	0.839	0.708	3.97538e-08	2	Sptbn1
2.90597e-12	0.328988	0.518	0.292	5.4734e-08	2	Jsrp1
2.91683e-12	0.26165	0.435	0.19	5.49385e-08	2	Tmod1
3.00721e-12	0.315995	0.792	0.605	5.66407e-08	2	Vma21
3.19438e-12	0.347288	0.5	0.279	6.01661e-08	2	March8
4.39568e-12	0.345589	0.72	0.52	8.27926e-08	2	Tmem123
4.5583e-12	0.44415	0.893	0.792	8.58555e-08	2	Ppp1cb
4.85064e-12	0.295993	0.476	0.245	9.13617e-08	2	Tacc1
5.32422e-12	0.349797	0.619	0.423	1.00282e-07	2	Rab3ip
5.38287e-12	0.328927	0.875	0.72	1.01386e-07	2	Prkaca
5.80068e-12	0.277829	0.429	0.217	1.09256e-07	2	Mtss1l
6.01234e-12	0.433248	0.679	0.503	1.13243e-07	2	Akap13
7.73639e-12	0.459948	0.929	0.809	1.45715e-07	2	Parm1
7.87271e-12	0.425367	0.821	0.713	1.48283e-07	2	Midn
1.26458e-11	0.256078	0.357	0.156	2.38184e-07	2	Calcoco1
1.35784e-11	0.25085	0.417	0.211	2.55749e-07	2	Cyth1
1.488e-11	0.308381	0.345	0.143	2.80265e-07	2	Myo5b
1.54826e-11	0.329685	0.982	0.937	2.91615e-07	2	Map2k2
1.592e-11	0.412074	0.482	0.29	2.99853e-07	2	B4galt1
1.69258e-11	0.306026	0.833	0.694	3.18797e-07	2	Commd6
1.74842e-11	0.386569	0.655	0.465	3.29315e-07	2	Map4
1.89465e-11	0.354641	0.744	0.532	3.56858e-07	2	Rgmb
1.95796e-11	0.388291	0.673	0.483	3.68781e-07	2	Erbb3
2.30407e-11	0.400222	0.548	0.369	4.33971e-07	2	Sh2b2
2.31127e-11	0.369358	0.714	0.527	4.35327e-07	2	Irf2bp2
2.9539e-11	0.314375	0.976	0.937	5.56368e-07	2	Cox7a2l
2.99124e-11	0.379561	0.923	0.806	5.63401e-07	2	Akirin2
3.47671e-11	0.38733	0.744	0.579	6.54839e-07	2	Spats2
3.6869e-11	0.350101	0.768	0.633	6.94427e-07	2	Uba3
3.78325e-11	0.332484	0.476	0.267	7.12576e-07	2	Trim2
4.23572e-11	0.296314	0.976	0.931	7.97798e-07	2	Csnk1a1
4.39767e-11	0.375022	0.637	0.461	8.28302e-07	2	Dpysl4
4.67192e-11	0.326619	0.923	0.856	8.79956e-07	2	Mob4
4.78449e-11	0.436439	0.649	0.478	9.01158e-07	2	Tmem109
5.01664e-11	0.268	0.339	0.149	9.44884e-07	2	Synpo2
6.02826e-11	0.341463	0.988	0.965	1.13542e-06	2	Vim
6.33387e-11	0.339944	0.821	0.723	1.19298e-06	2	Chic2
7.25782e-11	0.302657	0.315	0.136	1.36701e-06	2	Rassf4
8.03734e-11	0.379842	0.69	0.543	1.51383e-06	2	Rrp7a
8.44806e-11	0.350934	0.446	0.245	1.59119e-06	2	Socs2
9.27118e-11	0.305414	0.536	0.336	1.74623e-06	2	Ctnnal1
1.14233e-10	0.37378	0.708	0.536	2.15159e-06	2	Xrcc5
1.15639e-10	0.312237	0.976	0.936	2.17806e-06	2	Maged1
1.30834e-10	0.287738	0.429	0.233	2.46426e-06	2	Rhobtb1
1.41254e-10	0.427505	0.798	0.675	2.66051e-06	2	Ralbp1
1.47295e-10	0.351552	0.887	0.791	2.7743e-06	2	Psmd1
1.57398e-10	0.34856	0.452	0.263	2.9646e-06	2	Mon2
1.79263e-10	0.281561	0.482	0.278	3.37641e-06	2	Ccdc134
1.8773e-10	0.320123	0.411	0.221	3.5359e-06	2	Tbc1d4
1.89451e-10	0.426511	0.554	0.372	3.56831e-06	2	St8sia2
2.10719e-10	0.300022	0.339	0.161	3.96889e-06	2	Map1a
2.34579e-10	0.39609	0.631	0.451	4.41829e-06	2	Uso1
3.27457e-10	0.367491	0.893	0.792	6.16766e-06	2	Glipr2
3.98476e-10	0.331963	0.976	0.925	7.50529e-06	2	Ywhaz
4.08648e-10	0.312337	0.375	0.194	7.69688e-06	2	Nup210
4.56404e-10	0.432988	0.875	0.736	8.59637e-06	2	Macf1
4.66921e-10	0.453215	0.661	0.537	8.79446e-06	2	Plin3
4.72705e-10	0.32456	0.762	0.646	8.90339e-06	2	Stk25
4.75597e-10	0.28487	0.774	0.605	8.95787e-06	2	Rnf11
5.37542e-10	0.271698	0.5	0.293	1.01246e-05	2	Kansl1l
5.49551e-10	0.351666	0.601	0.41	1.03508e-05	2	Cep350
5.49601e-10	0.355026	0.774	0.652	1.03517e-05	2	Trip12
5.5924e-10	0.326253	0.286	0.126	1.05333e-05	2	Vstm4
5.84348e-10	0.288181	0.589	0.401	1.10062e-05	2	Arhgef7
6.06181e-10	0.334128	0.565	0.391	1.14174e-05	2	Efs
6.41581e-10	0.340868	0.929	0.895	1.20842e-05	2	Nisch
6.82673e-10	0.276614	0.482	0.28	1.28582e-05	2	Rassf3
6.84337e-10	0.310412	0.94	0.875	1.28895e-05	2	Rsrc2
7.3396e-10	0.34449	0.887	0.755	1.38241e-05	2	Atp2b1
7.35382e-10	0.269592	0.518	0.323	1.38509e-05	2	Tmem64
7.86239e-10	0.283555	0.982	0.944	1.48088e-05	2	Uqcrfs1
8.02713e-10	0.330458	0.887	0.817	1.51191e-05	2	Chmp5
8.53183e-10	0.302762	0.762	0.608	1.60697e-05	2	H13
8.71044e-10	0.300999	0.821	0.734	1.64061e-05	2	Atp6v1e1
9.216e-10	0.318769	0.958	0.912	1.73583e-05	2	Drap1
9.47921e-10	0.288034	0.482	0.286	1.78541e-05	2	1190002N15Rik
1.02079e-09	0.303582	0.798	0.677	1.92265e-05	2	Pigp
1.04311e-09	0.278024	0.994	0.97	1.96469e-05	2	Cct2
1.09893e-09	0.279946	0.494	0.299	2.06984e-05	2	C1galt1c1
1.16496e-09	0.370226	0.72	0.577	2.19419e-05	2	Larp4b
1.24547e-09	0.292333	0.429	0.253	2.34584e-05	2	Ythdc2
1.80406e-09	0.330361	0.649	0.521	3.39794e-05	2	Ubr4
2.24573e-09	0.260559	0.857	0.77	4.22983e-05	2	Chtop
3.29283e-09	0.427156	0.774	0.727	6.20204e-05	2	Fermt2
3.98115e-09	0.346329	0.327	0.153	7.49849e-05	2	Sdpr
4.02923e-09	0.314698	0.75	0.614	7.58905e-05	2	Acadl
4.90855e-09	0.259069	0.72	0.533	9.24526e-05	2	Ipo4
5.19436e-09	0.33537	0.5	0.332	9.78357e-05	2	Ninj1
5.5718e-09	0.314807	0.774	0.648	0.000104945	2	Rps6kb1
6.38731e-09	0.291714	0.869	0.795	0.000120305	2	Smim11
6.5367e-09	0.310443	0.732	0.576	0.000123119	2	Map7d1
6.58996e-09	0.325528	0.893	0.841	0.000124122	2	Prkar1a
6.90806e-09	0.279913	0.47	0.292	0.000130113	2	Ssx2ip
8.23131e-09	0.337852	0.565	0.393	0.000155037	2	Slc6a6
8.30783e-09	0.295689	0.429	0.248	0.000156478	2	Notch1
8.65814e-09	0.28694	0.429	0.25	0.000163076	2	Slc16a2
9.44448e-09	0.297442	0.488	0.294	0.000177887	2	Pkia
9.82116e-09	0.255935	0.97	0.926	0.000184982	2	Psmd4
1.00062e-08	0.410361	0.696	0.572	0.000188467	2	Baz1a
1.24088e-08	0.300787	0.946	0.856	0.00023372	2	Ddb1
1.33445e-08	0.275083	0.583	0.395	0.000251343	2	Pitx3
1.34097e-08	0.32261	0.804	0.672	0.000252571	2	Psmg3
1.47297e-08	0.313622	0.655	0.498	0.000277434	2	D930015E06Rik
1.5345e-08	0.295275	0.446	0.275	0.000289023	2	Cecr2
1.72021e-08	0.309716	0.339	0.185	0.000324002	2	Bcam
1.95232e-08	0.27522	0.982	0.951	0.00036772	2	Eif5
2.05235e-08	0.25737	0.97	0.894	0.000386561	2	Psmd11
2.10782e-08	0.260399	0.756	0.609	0.000397009	2	Dync1li1
2.21616e-08	0.403731	0.661	0.529	0.000417414	2	Armcx3
2.2342e-08	0.278664	0.774	0.597	0.000420811	2	Atp6v1a
2.28162e-08	0.296224	0.75	0.625	0.000429742	2	Btbd1
2.43964e-08	0.251655	0.988	0.957	0.000459507	2	Rnf7
2.54706e-08	0.320906	0.911	0.798	0.00047974	2	Ncam1
2.75324e-08	0.25619	0.536	0.349	0.000518573	2	Ucp2
2.94614e-08	0.49795	0.56	0.405	0.000554906	2	Spats2l
3.90149e-08	0.44181	0.673	0.524	0.000734845	2	Itga4
4.02145e-08	0.25029	0.375	0.21	0.00075744	2	Mfsd11
4.06569e-08	0.281768	0.863	0.78	0.000765773	2	Actr10
4.14428e-08	0.32197	0.613	0.485	0.000780574	2	Rbm34
4.333e-08	0.28139	0.405	0.219	0.000816121	2	Mstn
4.60746e-08	0.333899	0.708	0.638	0.000867815	2	Mphosph6
5.01963e-08	0.310909	0.554	0.394	0.000945448	2	Birc2
5.47394e-08	0.334971	0.786	0.677	0.00103102	2	Tead1
5.88079e-08	0.251312	0.423	0.253	0.00110765	2	Chst15
5.90641e-08	0.331475	0.929	0.93	0.00111247	2	Dstn
6.23854e-08	0.34944	0.345	0.188	0.00117503	2	Crip2
6.62184e-08	0.287521	0.53	0.36	0.00124722	2	Adam19
6.92635e-08	0.373465	0.798	0.636	0.00130458	2	Map1b
8.38047e-08	0.323015	0.512	0.359	0.00157846	2	E2f8
8.56734e-08	0.318434	0.613	0.498	0.00161366	2	Crebzf
9.85123e-08	0.300813	0.506	0.362	0.00185548	2	Ammecr1l
1.0938e-07	0.314055	0.923	0.829	0.00206018	2	Kdm1a
1.17695e-07	0.26654	0.946	0.89	0.00221679	2	Bnip3l
1.25611e-07	0.273875	0.607	0.482	0.00236588	2	Armcx1
1.30946e-07	0.426759	0.75	0.633	0.00246636	2	Sept9
1.58435e-07	0.268041	0.286	0.15	0.00298412	2	Anks1
1.77662e-07	0.295198	0.792	0.676	0.00334626	2	March7
2.44997e-07	0.28682	0.69	0.593	0.00461451	2	Wdr1
2.54464e-07	0.259675	0.869	0.748	0.00479283	2	Prpf38b
2.65436e-07	0.261887	0.28	0.137	0.00499948	2	Dcaf12l1
2.84241e-07	0.30144	0.75	0.666	0.00535367	2	Zfp322a
2.94778e-07	0.280296	0.893	0.824	0.00555215	2	Psmd3
3.25725e-07	0.275073	0.952	0.895	0.00613503	2	Kif5b
3.36563e-07	0.255851	0.798	0.71	0.00633916	2	Ghitm
3.55513e-07	0.318331	0.679	0.514	0.00669608	2	Net1
4.03057e-07	0.315662	0.756	0.636	0.00759158	2	2010111I01Rik
5.1343e-07	0.279183	0.982	0.931	0.00967046	2	Srsf5
5.50185e-07	0.367058	0.887	0.808	0.0103627	2	Pfn2
6.67136e-07	0.267586	0.601	0.443	0.0125655	2	Rara
7.2063e-07	0.300559	0.643	0.504	0.0135731	2	Epb41l2
7.44325e-07	0.293544	0.804	0.706	0.0140194	2	Rab7
7.47672e-07	0.293293	0.387	0.247	0.0140824	2	Zfp407
7.79325e-07	0.337738	0.619	0.527	0.0146786	2	Sirt2
8.10303e-07	0.662916	0.571	0.491	0.0152621	2	Ramp3
8.26245e-07	0.291104	0.655	0.525	0.0155623	2	Gigyf2
8.39453e-07	0.304612	0.655	0.533	0.0158111	2	Skil
8.9387e-07	0.308726	0.696	0.597	0.016836	2	Setd3
8.94176e-07	0.253807	0.869	0.764	0.0168418	2	Col26a1
1.1737e-06	0.336995	0.833	0.768	0.0221066	2	Fyttd1
1.23985e-06	0.337503	0.619	0.548	0.0233526	2	Herc1
1.31602e-06	0.322143	0.571	0.435	0.0247873	2	Ncor2
1.38518e-06	0.293339	0.667	0.545	0.0260898	2	Wwtr1
1.665e-06	0.264161	0.976	0.939	0.0313604	2	Ttc3
1.75088e-06	0.294913	0.708	0.654	0.0329779	2	Pja1
1.90701e-06	0.326134	0.905	0.833	0.0359186	2	Clcn5
2.56085e-06	0.315054	0.464	0.322	0.0482336	2	Ehd4
2.59491e-06	0.251384	0.81	0.67	0.0488751	2	Cox14
3.64294e-06	0.260402	0.351	0.217	0.0686148	2	Hspa4l
4.60954e-06	0.259421	0.5	0.372	0.0868207	2	Bcat1
4.82937e-06	0.339378	0.524	0.418	0.0909612	2	Bnip3
4.93154e-06	0.25867	0.548	0.425	0.0928855	2	Atp1a1
5.79734e-06	0.293875	0.411	0.281	0.109193	2	Tmem108
6.11571e-06	0.312761	0.583	0.47	0.115189	2	Lpar4
8.76608e-06	0.271867	0.613	0.492	0.165109	2	Hs2st1
1.16062e-05	0.272021	0.649	0.546	0.218604	2	Got1
2.41621e-05	0.289862	0.708	0.63	0.455093	2	Azin1
3.4481e-05	0.304366	0.631	0.558	0.649449	2	Gnaq
4.33341e-05	0.260036	0.56	0.476	0.816198	2	Psme3
6.07788e-05	0.253396	0.762	0.705	1	2	Arid2
7.81024e-05	0.271869	0.339	0.234	1	2	Slc36a4
0.000114861	0.251345	0.369	0.257	1	2	Nin
0.00014592	0.326384	0.274	0.164	1	2	Fst
0.000400077	0.253505	0.548	0.458	1	2	Srebf2
0.00181911	0.304334	0.315	0.231	1	2	Col25a1
0.00192165	0.250329	0.982	0.938	1	2	Nnat
9.34005e-221	1.31091	0.856	0.009	1.7592e-216	3	Trdn	Triadin; Contributes to the regulation of lumenal Ca2+ release via the sarcoplasmic reticulum calcium release channels RYR1 and RYR2, a key step in triggering skeletal and heart muscle contraction. Required for normal organization of the triad junction, where T-tubules and the sarcoplasmic reticulum terminal cisternae are in close contact. Required for normal skeletal muscle strength. Plays a rol…
1.4834e-216	1.98518	0.917	0.02	2.79398e-212	3	Myh7	Myosin-7; Myosins are actin-based motor molecules with ATPase activity essential for muscle contraction. Forms regular bipolar thick filaments that, together with actin thin filaments, constitute the fundamental contractile unit of skeletal and cardiac muscle; Belongs to the TRAFAC class myosin-kinesin ATPase superfamily. Myosin family
1.68568e-207	1.19761	0.871	0.018	3.17497e-203	3	Ldb3	LIM domain-binding protein 3; May function as an adapter in striated muscle to couple protein kinase C-mediated signaling via its LIM domains to the cytoskeleton
8.42121e-193	2.17498	0.939	0.035	1.58613e-188	3	Tcap	Telethonin; Muscle assembly regulating factor. Mediates the antiparallel assembly of titin (TTN) molecules at the sarcomeric Z-disk (By similarity)
1.84338e-189	0.77669	0.735	0.007	3.47201e-185	3	Cox8b	Cytochrome c oxidase subunit 8B, mitochondrial; This protein is one of the nuclear-coded polypeptide chains of cytochrome c oxidase, the terminal oxidase in mitochondrial electron transport
4.16964e-187	1.51928	0.917	0.037	7.85352e-183	3	2310002L09Rik	RIKEN cDNA 2310002L09 gene
9.01201e-186	2.36644	0.977	0.057	1.69741e-181	3	Casq2	Calsequestrin-2; Calsequestrin is a high-capacity, moderate affinity, calcium-binding protein and thus acts as an internal calcium store in muscle. Calcium ions are bound by clusters of acidic residues at the protein surface, especially at the interface between subunits. Can bind around 60 Ca(2+) ions. Regulates the release of lumenal Ca(2+) via the calcium release channel RYR2; this plays an imp…
5.09151e-185	2.01702	0.947	0.043	9.58985e-181	3	Mustn1	Musculoskeletal embryonic nuclear protein 1; May be involved in the development and regeneration of the musculoskeletal system
1.37482e-181	0.942432	0.727	0.01	2.58948e-177	3	Ache	Acetylcholinesterase; Terminates signal transduction at the neuromuscular junction by rapid hydrolysis of the acetylcholine released into the synaptic cleft
6.69612e-179	1.81253	0.871	0.033	1.26121e-174	3	Itgb1bp2	Integrin beta-1-binding protein 2; May play a role during maturation and/or organization of muscles cells
9.91047e-176	1.16296	0.909	0.042	1.86664e-171	3	Smpx	Small muscular protein; Plays a role in the regulatory network through which muscle cells coordinate their structural and functional states during growth, adaptation, and repair
1.58239e-173	1.11429	0.856	0.036	2.98043e-169	3	Pygm	Glycogen phosphorylase, muscle form; Phosphorylase is an important allosteric enzyme in carbohydrate metabolism. Enzymes from different sources differ in their regulatory mechanisms and in their natural substrates. However, all known phosphorylases share catalytic and structural properties
7.03632e-170	1.06313	0.712	0.012	1.32529e-165	3	Ramp1	Receptor activity-modifying protein 1; Transports the calcitonin gene-related peptide type 1 receptor (CALCRL) to the plasma membrane. Acts as a receptor for calcitonin-gene-related peptide (CGRP) together with CALCRL; Belongs to the RAMP family
6.29946e-169	0.712301	0.72	0.014	1.1865e-164	3	Gjd4	Gap junction delta-4 protein; One gap junction consists of a cluster of closely packed pairs of transmembrane channels, the connexons, through which materials of low MW diffuse from one cell to a neighboring cell
2.57672e-168	0.891372	0.705	0.012	4.85325e-164	3	Fgf6	Fibroblast growth factor 6; Plays an important role in the regulation of cell proliferation, cell differentiation, angiogenesis and myogenesis, and is required for normal muscle regeneration; Belongs to the heparin-binding growth factors family
8.86218e-167	0.97277	0.78	0.024	1.66919e-162	3	Smim5	Small integral membrane protein 5
1.26004e-165	0.891785	0.652	0.007	2.37328e-161	3	Gja5	Gap junction alpha-5 protein; One gap junction consists of a cluster of closely packed pairs of transmembrane channels, the connexons, through which materials of low MW diffuse from one cell to a neighboring cell; Belongs to the connexin family. Alpha-type (group II) subfamily
2.11306e-165	1.0476	0.788	0.027	3.97996e-161	3	Cav3	Caveolin-3; May act as a scaffolding protein within caveolar membranes. Interacts directly with G-protein alpha subunits and can functionally regulate their activity. May also regulate voltage-gated potassium channels. Plays a role in the sarcolemma repair mechanism of both skeletal muscle and cardiomyocytes that permits rapid resealing of membranes disrupted by mechanical stress. Mediates the re…
2.81946e-165	0.759067	0.705	0.014	5.31046e-161	3	Arx	Homeobox protein ARX; Transcription factor required for normal brain development. May be important for maintenance of specific neuronal subtypes in the cerebral cortex and axonal guidance in the floor plate (By similarity)
3.8907e-165	1.0379	0.773	0.023	7.32814e-161	3	Myot	Myotilin; Component of a complex of multiple actin cross-linking proteins. Involved in the control of myofibril assembly and stability at the Z lines in muscle cells (By similarity)
4.05958e-165	1.93954	0.962	0.065	7.64622e-161	3	Cox6a2	Cytochrome c oxidase subunit 6A2, mitochondrial; This protein is one of the nuclear-coded polypeptide chains of cytochrome c oxidase, the terminal oxidase in mitochondrial electron transport
5.28773e-163	1.28568	0.879	0.049	9.95944e-159	3	Adssl1	Adenylosuccinate synthetase isozyme 1; Component of the purine nucleotide cycle (PNC), which interconverts IMP and AMP to regulate the nucleotide levels in various tissues, and which contributes to glycolysis and ammoniagenesis. Catalyzes the first committed step in the biosynthesis of AMP from IMP; Belongs to the adenylosuccinate synthetase family
8.90764e-161	0.954122	0.788	0.032	1.67775e-156	3	Rrad	GTP-binding protein RAD; May play an important role in cardiac antiarrhythmia via the strong suppression of voltage-gated L-type Ca(2+) currents. Regulates voltage-dependent L-type calcium channel subunit alpha- 1C trafficking to the cell membrane. Inhibits cardiac hypertrophy through the calmodulin-dependent kinase II (CaMKII) pathway. Inhibits phosphorylation and activation of CAMK2D; Belongs t…
3.87805e-157	0.805364	0.727	0.021	7.30431e-153	3	Trim54	Tripartite motif-containing protein 54; May bind and stabilize microtubules during myotubes formation
6.05806e-157	0.980982	0.773	0.032	1.14104e-152	3	Adgrg6	Adhesion G-protein coupled receptor G6; G-protein coupled receptor which is activated by type IV collagen, a major constituent of the basement membrane. Essential for normal differentiation of promyelinating Schwann cells and for normal myelination of axons these functions are mediated via G- protein-signaling pathways. Regulates also neural, cardiac and ear development via G- protein- and/or N-t…
6.46992e-156	1.96933	0.992	0.084	1.21861e-151	3	Myoz2	Myozenin-2; Myozenins may serve as intracellular binding proteins involved in linking Z line proteins such as alpha-actinin, gamma- filamin, TCAP/telethonin, LDB3/ZASP and localizing calcineurin signaling to the sarcomere. Plays an important role in the modulation of calcineurin signaling. May play a role in myofibrillogenesis
7.43174e-156	2.90306	1	0.104	1.39977e-151	3	Actn2	Alpha-actinin-2; F-actin cross-linking protein which is thought to anchor actin to a variety of intracellular structures. This is a bundling protein (By similarity)
1.04112e-155	1.21324	0.902	0.06	1.96096e-151	3	Srpk3	SRSF protein kinase 3; Serine/arginine-rich protein-specific kinase which specifically phosphorylates its substrates at serine residues located in regions rich in arginine/serine dipeptides, known as RS domains. Phosphorylates the SR splicing factor SRSF1 and the lamin-B receptor (LBR) in vitro. Required for normal muscle development
5.65745e-153	1.30723	0.962	0.077	1.06558e-148	3	Asb2	Ankyrin repeat and SOCS box protein 2; Probable substrate-recognition component of a SCF-like ECS (Elongin-Cullin-SOCS-box protein) E3 ubiquitin-protein ligase complex which mediates the ubiquitination and subsequent proteasomal degradation of target proteins; Belongs to the ankyrin SOCS box (ASB) family
7.04243e-153	1.31521	0.917	0.071	1.32644e-148	3	Sgcg	Gamma-sarcoglycan; Component of the sarcoglycan complex, a subcomplex of the dystrophin-glycoprotein complex which forms a link between the F-actin cytoskeleton and the extracellular matrix
3.84319e-152	2.84524	0.985	0.09	7.23866e-148	3	Sln	Sarcolipin; Reversibly inhibits the activity of ATP2A1 in sarcoplasmic reticulum by decreasing the apparent affinity of the ATPase for Ca(2+). Modulates calcium re-uptake during muscle relaxation and plays an important role in calcium homeostasis in muscle. Required for muscle- based, non-shivering thermogenesis
7.40053e-152	1.51329	0.788	0.036	1.39389e-147	3	Prr32	Proline-rich protein 32; Proline rich 32
4.22899e-150	1.99135	0.992	0.102	7.9653e-146	3	Lmod3	Leiomodin-3; Essential for the organization of sarcomeric actin thin filaments in skeletal muscle. Increases the rate of actin polymerization (By similarity); Belongs to the tropomodulin family
3.89151e-148	0.858639	0.742	0.031	7.32965e-144	3	Arhgap20	Rho GTPase-activating protein 20; GTPase activator for the Rho-type GTPases by converting them to an inactive GDP-bound state
3.26694e-147	1.47206	0.977	0.097	6.15329e-143	3	Klhl40	Kelch-like protein 40; Substrate-specific adapter of a BCR (BTB-CUL3-RBX1) E3 ubiquitin ligase complex that acts as a key regulator of skeletal muscle development. The BCR(KLHL40) complex acts by mediating ubiquitination and degradation of TFDP1, thereby regulating the activity of the E2F:DP transcription factor complex. Promotes stabilization of LMOD3 by acting as a negative regulator of LMOD3 u…
5.333e-146	1.67934	0.924	0.081	1.00447e-141	3	Fabp3	Fatty acid-binding protein, heart; FABP are thought to play a role in the intracellular transport of long-chain fatty acids and their acyl-CoA esters
9.87313e-146	0.966827	0.788	0.042	1.8596e-141	3	Myom1	Myomesin-1; May link the intermediate filament cytoskeleton to the M-disk of the myofibrils in striated muscle. May also contact myosin filaments. Also binds beta-integrins
3.61693e-145	1.82211	0.97	0.092	6.81249e-141	3	Unc45b	Protein unc-45 homolog B; Acts as a co-chaperone for HSP90 and is required for proper folding of the myosin motor domain. Plays a role in sarcomere formation during muscle cell development. Is necessary for normal early lens development (By similarity)
8.19485e-144	0.951606	0.773	0.04	1.5435e-139	3	Lmo7	LIM domain only 7
4.69947e-143	0.608965	0.606	0.011	8.85146e-139	3	Obscn	Obscurin; Structural component of striated muscles which plays a role in myofibrillogenesis. Probably involved in the assembly of myosin into sarcomeric A bands in striated muscle (By similarity). Has serine/threonine protein kinase activity and phosphorylates N- cadherin CDH2 and sodium/potassium-transporting ATPase subunit ATP1B1
1.5488e-142	0.614184	0.614	0.012	2.91716e-138	3	Cacna1s	Voltage-dependent L-type calcium channel subunit alpha-1S; Pore-forming, alpha-1S subunit of the voltage-gated calcium channel that gives rise to L-type calcium currents in skeletal muscle. Calcium channels containing the alpha-1S subunit play an important role in excitation-contraction coupling in skeletal muscle via their interaction with RYR1, which triggers Ca(2+) release from the sarcplasmic…
4.15727e-142	0.84817	0.795	0.046	7.83022e-138	3	Txlnb	Beta-taxilin; Promotes motor nerve regeneration. May be involved in intracellular vesicle traffic (By similarity)
6.48536e-142	0.605171	0.614	0.012	1.22152e-137	3	Tmem182	Transmembrane protein 182
8.08477e-140	1.96887	0.985	0.113	1.52277e-135	3	RP23-455C13.7
8.56403e-140	0.778665	0.705	0.03	1.61303e-135	3	Rab40b	Ras-related protein Rab-40B; May be a substrate-recognition component of a SCF-like ECS (Elongin-Cullin-SOCS-box protein) E3 ubiquitin ligase complex which mediates the ubiquitination and subsequent proteasomal degradation of target proteins; Belongs to the small GTPase superfamily. Rab family
1.97406e-139	1.27209	0.727	0.033	3.71814e-135	3	Mb	Myoglobin; Serves as a reserve supply of oxygen and facilitates the movement of oxygen within muscles
9.37086e-139	0.486164	0.576	0.008	1.765e-134	3	Dhrs7c	Dehydrogenase/reductase SDR family member 7C; Putative oxidoreductase
1.42676e-138	0.712488	0.773	0.042	2.6873e-134	3	Cacng6	Voltage-dependent calcium channel gamma-6 subunit; Thought to stabilize the calcium channel in an inactivated (closed) state; Belongs to the PMP-22/EMP/MP20 family. CACNG subfamily
2.05933e-138	2.04815	0.977	0.112	3.87875e-134	3	Hspb2	Heat shock protein beta-2; May regulate the kinase DMPK; Belongs to the small heat shock protein (HSP20) family
4.08931e-138	1.41848	0.886	0.077	7.70222e-134	3	Atcayos
8.83119e-138	0.733574	0.72	0.031	1.66335e-133	3	Trp53cor1
1.21453e-137	1.11621	0.871	0.072	2.28757e-133	3	Frem2	FRAS1-related extracellular matrix protein 2; Extracellular matrix protein required for maintenance of the integrity of the skin epithelium and for maintenance of renal epithelia. May be required for epidermal adhesion
2.69336e-137	2.05364	0.97	0.128	5.07295e-133	3	Npnt	Nephronectin; Functional ligand of integrin alpha-8/beta-1 in kidney development. Regulates the expression of GDNF with integrin alpha- 8/beta-1 which is essential for kidney development. May also play a role in the development and function of various tissues, regulating cell adhesion, spreading and survival through the binding of several integrins
1.011e-135	0.737991	0.697	0.029	1.90421e-131	3	6330403A02Rik	Protein stum homolog; RIKEN cDNA 6330403A02 gene; Belongs to the SPEC3 family. Stum subfamily
1.28303e-133	1.76204	0.977	0.138	2.41659e-129	3	Srl	Sarcalumenin; May be involved in the regulation of calcium transport
1.37969e-133	1.43728	0.939	0.1	2.59865e-129	3	Art1	GPI-linked NAD(P)(+)--arginine ADP-ribosyltransferase 1; Has ADP-ribosyltransferase activity toward GLP1R; Belongs to the Arg-specific ADP-ribosyltransferase family
1.18189e-132	1.98929	0.985	0.122	2.22609e-128	3	Fbxl22	F-box and leucine-rich protein 22; Substrate-recognition component of the SCF (SKP1-CUL1-F- box protein)-type E3 ubiquitin ligase complex. Promotes ubiquitination of sarcomeric proteins alpha-actinin-2 (ACTN2) and filamin-C (FLNC) (By similarity)
1.21711e-132	2.52895	1	0.131	2.29244e-128	3	Mybph	Myosin-binding protein H; Binds to myosin; probably involved in interaction with thick myofilaments in the A-band
6.79767e-131	0.560742	0.523	0.006	1.28034e-126	3	Tecrl	trans-2,3-enoyl-CoA reductase-like
9.26656e-130	3.68216	1	0.169	1.74536e-125	3	Myh3	Myosin-3; Muscle contraction
9.25267e-129	2.04276	0.871	0.082	1.74274e-124	3	Sct	Secretin; Stimulates formation of NaHCO(3)-rich pancreatic juice and secretion of NaHCO(3)-rich bile and inhibits HCl production by the stomach
2.84974e-128	1.39803	0.939	0.115	5.36748e-124	3	Pdlim3	PDZ and LIM domain protein 3; May play a role in the organization of actin filament arrays within muscle cells
2.63411e-126	2.32656	1	0.139	4.96135e-122	3	Il17b	Interleukin-17B; Stimulates the release of tumor necrosis factor alpha and IL-1-beta from the monocytic cell line THP-1
3.40085e-126	1.97128	0.947	0.116	6.40549e-122	3	Tnnt3	Troponin T, fast skeletal muscle; Troponin T is the tropomyosin-binding subunit of troponin, the thin filament regulatory complex which confers calcium-sensitivity to striated muscle actomyosin ATPase activity
7.66828e-126	0.751282	0.697	0.037	1.44432e-121	3	Fgf7	Fibroblast growth factor 7; Plays an important role in the regulation of embryonic development, cell proliferation and cell differentiation. Required for normal branching morphogenesis. Growth factor active on keratinocytes. Possible major paracrine effector of normal epithelial cell proliferation (By similarity)
1.41078e-124	1.02637	0.917	0.099	2.65721e-120	3	Hfe2	Hemojuvelin; Acts as a bone morphogenetic protein (BMP) coreceptor. Through enhancement of BMP signaling regulates hepcidin (HAMP) expression and regulates iron homeostasis
1.34931e-121	1.08695	0.864	0.084	2.54143e-117	3	Hrc	Histidine rich calcium binding protein
1.66819e-120	1.99753	1	0.16	3.14204e-116	3	Apobec2	C->U-editing enzyme APOBEC-2; Probable C to U editing enzyme whose physiological substrate is not yet known. Does not display detectable apoB mRNA editing. Has a low intrinsic cytidine deaminase activity. May play a role in the epigenetic regulation of gene expression through the process of active DNA demethylation
4.34919e-120	1.18794	0.864	0.097	8.19171e-116	3	Pdlim5	PDZ and LIM domain protein 5; May play an important role in the heart development by scaffolding PKC to the Z-disk region. Isoform 2 and isoform 3 may negatively modulate the scaffolding activity of isoform 1. May play a role in the regulation of cardiomyocyte expansion. Overexpression promotes the development of heart hypertrophy. Contributes to the regulation of dendritic spine morphogenesis in…
7.01617e-120	0.612095	0.553	0.015	1.3215e-115	3	March11	E3 ubiquitin-protein ligase MARCH11; E3 ubiquitin-protein ligase that mediates polyubiquitination of CD4. E3 ubiquitin ligases accept ubiquitin from an E2 ubiquitin-conjugating enzyme in the form of a thioester and then directly transfer the ubiquitin to targeted substrates. May play a role in ubuquitin-dependent protein sorting in developmenting spermatids
1.31947e-119	0.656395	0.606	0.023	2.48522e-115	3	Drd4	D(4) dopamine receptor; Dopamine receptor whose activity is mediated by G proteins which inhibit adenylyl cyclase. Modulates the circadian rhythm of contrast sensitivity by regulating the rhythmic expression of NPAS2 in the retinal ganglion cells; Belongs to the G-protein coupled receptor 1 family
8.96707e-118	1.38547	0.955	0.141	1.68895e-113	3	Tmod1	Tropomodulin-1; Blocks the elongation and depolymerization of the actin filaments at the pointed end. The Tmod/TM complex contributes to the formation of the short actin protofilament, which in turn defines the geometry of the membrane skeleton (By similarity); Belongs to the tropomodulin family
1.39995e-117	3.58551	1	0.175	2.63681e-113	3	Acta1	Actin, alpha skeletal muscle; Actins are highly conserved proteins that are involved in various types of cell motility and are ubiquitously expressed in all eukaryotic cells; Belongs to the actin family
1.75176e-116	1.16773	0.939	0.134	3.29945e-112	3	Ak1	Adenylate kinase isoenzyme 1; Catalyzes the reversible transfer of the terminal phosphate group between ATP and AMP. Also possesses broad nucleoside diphosphate kinase activity. Plays an important role in cellular energy homeostasis and in adenine nucleotide metabolism (By similarity). May provide a mechanism to buffer the adenylate energy charge for sperm motility
1.04539e-115	1.01908	0.856	0.092	1.96898e-111	3	Fam78a	Protein FAM78A; Family with sequence similarity 78, member A; Belongs to the FAM78 family
6.48224e-115	0.405356	0.455	0.004	1.22093e-110	3	Ampd1	AMP deaminase 1; AMP deaminase plays a critical role in energy metabolism
7.86486e-114	2.35207	0.992	0.18	1.48135e-109	3	Cryab	Alpha-crystallin B chain; May contribute to the transparency and refractive index of the lens. Has chaperone-like activity, preventing aggregation of various proteins under a wide range of stress conditions
1.27513e-113	3.30417	1	0.182	2.4017e-109	3	Tnnc2	Troponin C, skeletal muscle; Troponin is the central regulatory protein of striated muscle contraction. Tn consists of three components: Tn-I which is the inhibitor of actomyosin ATPase, Tn-T which contains the binding site for tropomyosin and Tn-C. The binding of calcium to Tn-C abolishes the inhibitory action of Tn on actin filaments
3.37974e-113	1.56459	0.97	0.17	6.36575e-109	3	Tmem38a	Trimeric intracellular cation channel type A; Monovalent cation channel required for maintenance of rapid intracellular calcium release. May act as a potassium counter-ion channel that functions in synchronization with calcium release from intracellular stores
5.02738e-113	1.90523	0.894	0.125	9.46907e-109	3	Myh8	Myosin-8; Muscle contraction
7.78604e-113	1.30904	0.962	0.155	1.4665e-108	3	Smyd1
5.58336e-112	0.743239	0.485	0.009	1.05163e-107	3	Pnmt
8.81417e-112	1.36507	0.932	0.147	1.66015e-107	3	Gmpr
1.02592e-111	0.877946	0.826	0.086	1.93233e-107	3	Myom3
1.10353e-111	0.80695	0.78	0.074	2.07849e-107	3	Cacnb1
1.17148e-110	3.41905	1	0.204	2.20648e-106	3	Myl4
1.2966e-110	0.497493	0.636	0.034	2.44214e-106	3	3300002P13Rik
1.15392e-109	0.753047	0.583	0.025	2.17341e-105	3	Csrp3
1.05628e-108	0.657234	0.636	0.039	1.98949e-104	3	Sorbs2
7.01896e-108	3.52118	1	0.219	1.32202e-103	3	Tnnc1
1.10118e-107	0.480886	0.508	0.015	2.07408e-103	3	Gabra4
6.61903e-105	1.73744	0.97	0.166	1.24669e-100	3	Klhl41
2.06686e-104	1.56081	0.947	0.186	3.89294e-100	3	Clstn2
2.82607e-104	0.391587	0.409	0.003	5.32291e-100	3	Ppp1r3a
1.05939e-103	0.656686	0.712	0.061	1.99537e-99	3	Trim55
1.79989e-103	1.72529	0.977	0.186	3.3901e-99	3	Palmd
2.39133e-103	3.09249	0.992	0.256	4.50407e-99	3	Neb
3.56268e-103	0.521949	0.568	0.028	6.71032e-99	3	Mypn
1.8165e-102	2.1471	0.992	0.255	3.42137e-98	3	Mybpc1
1.22475e-101	0.781102	0.682	0.057	2.30682e-97	3	Atp1a2
1.49016e-101	0.769496	0.765	0.08	2.80671e-97	3	Mgll
2.32837e-101	0.53963	0.614	0.037	4.38549e-97	3	Akap6
2.01975e-100	0.624207	0.606	0.038	3.80419e-96	3	Cd36
2.61075e-100	1.345	0.924	0.135	4.91735e-96	3	Chrna1
4.50409e-100	0.305231	0.371	0.001	8.48345e-96	3	Fgf4
5.53996e-100	0.578799	0.606	0.038	1.04345e-95	3	Fzd9
1.16229e-99	0.484759	0.545	0.026	2.18917e-95	3	Csdc2
2.34903e-99	0.848222	0.705	0.068	4.42439e-95	3	Rwdd3
2.37214e-99	1.57435	0.992	0.223	4.46793e-95	3	Ablim3
4.56108e-99	1.63024	0.917	0.18	8.59078e-95	3	Rxrg
1.33793e-98	1.7296	0.962	0.21	2.51999e-94	3	Tceal3
3.42573e-98	0.660674	0.667	0.055	6.45235e-94	3	Art5
8.74654e-98	2.97059	1	0.304	1.64741e-93	3	Mef2c
1.30901e-97	2.28044	0.992	0.25	2.46551e-93	3	Pgam2
1.39109e-96	0.644362	0.682	0.061	2.62011e-92	3	Fhad1
3.16778e-96	1.11074	0.848	0.128	5.96652e-92	3	Cacng1
3.40776e-96	0.902624	0.871	0.124	6.41852e-92	3	Ehbp1l1
7.48944e-96	1.24337	0.871	0.146	1.41064e-91	3	Sh3bgr
2.18937e-95	1.8758	0.962	0.24	4.12368e-91	3	Gsn
2.87391e-95	0.637833	0.652	0.054	5.41302e-91	3	Akap5
7.38176e-95	0.576272	0.659	0.057	1.39035e-90	3	Paqr4
9.73389e-95	0.804027	0.818	0.112	1.83338e-90	3	Afap1l1
1.19577e-94	2.90515	1	0.265	2.25224e-90	3	Tnni1
1.38208e-94	0.975574	0.848	0.135	2.60315e-90	3	Mylk4
3.19761e-94	0.71363	0.689	0.067	6.02271e-90	3	Dok5
4.08003e-94	0.530714	0.485	0.019	7.68473e-90	3	Pcp4
5.90594e-94	0.403622	0.386	0.005	1.11238e-89	3	Col22a1
1.55125e-92	1.00472	0.886	0.137	2.92177e-88	3	Stac3
4.59242e-92	0.922951	0.871	0.152	8.64982e-88	3	Akr1b10
6.31497e-92	0.540843	0.689	0.068	1.18942e-87	3	Fhod3
1.66655e-91	1.07136	0.803	0.122	3.13896e-87	3	Col19a1
3.59485e-91	0.413056	0.447	0.015	6.77091e-87	3	Casq1
5.25183e-91	0.36819	0.439	0.013	9.89183e-87	3	Ckm
2.31479e-90	0.802321	0.773	0.102	4.3599e-86	3	Myo5b
2.51124e-90	0.482116	0.447	0.015	4.72991e-86	3	Trp63
4.51545e-90	0.563644	0.538	0.032	8.50485e-86	3	Cobl
4.61442e-90	3.34186	1	0.315	8.69125e-86	3	Myl1
6.00423e-89	0.895455	0.848	0.141	1.1309e-84	3	Smtn
1.04691e-88	1.14479	0.72	0.092	1.97185e-84	3	Fhl1
4.46812e-88	1.76177	0.985	0.318	8.41571e-84	3	Dclk1
6.62352e-88	1.18848	0.735	0.101	1.24754e-83	3	Prss23
8.65276e-88	0.467048	0.485	0.024	1.62975e-83	3	Wif1
1.883e-87	1.36051	0.97	0.247	3.54663e-83	3	Pkia
7.93801e-87	0.466648	0.545	0.036	1.49513e-82	3	Fam65b
3.27587e-86	0.363096	0.379	0.007	6.17011e-82	3	Grip2
8.23269e-86	0.704195	0.402	0.011	1.55063e-81	3	Myl3
1.11011e-85	0.690398	0.72	0.083	2.0909e-81	3	Inpp4b
2.24419e-84	1.72333	0.886	0.193	4.22692e-80	3	Tceal7
4.265e-84	2.30963	0.992	0.27	8.03312e-80	3	Tnnt2
9.78374e-84	0.822645	0.856	0.153	1.84277e-79	3	Ppfia4
1.6788e-83	0.402028	0.447	0.019	3.16202e-79	3	Arhgef6
2.18624e-83	0.285575	0.348	0.005	4.11778e-79	3	Abcc9
3.29894e-83	2.63584	0.909	0.212	6.21355e-79	3	Tagln
4.76591e-83	0.266253	0.333	0.003	8.97659e-79	3	Myom2
2.39463e-82	1.47828	0.992	0.262	4.51029e-78	3	Atp2a1
2.99768e-82	3.45986	1	0.438	5.64613e-78	3	Ttn
3.4047e-82	0.903544	0.917	0.18	6.41274e-78	3	Chrng
4.04486e-82	0.598229	0.5	0.031	7.6185e-78	3	4930512H18Rik
9.91319e-82	0.413246	0.409	0.014	1.86715e-77	3	Myh7b
1.35155e-81	0.78782	0.773	0.12	2.54564e-77	3	Alpk3
1.52781e-81	3.48674	1	0.403	2.87763e-77	3	Mylpf
4.56617e-81	0.580787	0.598	0.054	8.60038e-77	3	Myo18b
5.09503e-81	1.06959	0.841	0.177	9.59648e-77	3	Akr1b8
1.38912e-80	2.05056	0.992	0.434	2.61642e-76	3	Nexn
3.41447e-80	1.15344	0.932	0.254	6.43115e-76	3	Ptges3l
4.05558e-80	0.593683	0.606	0.061	7.63868e-76	3	Kcnk2
9.97819e-80	0.41869	0.424	0.018	1.87939e-75	3	Deptor
2.53097e-79	0.85044	0.674	0.082	4.76708e-75	3	Ogn
3.32645e-79	1.71538	0.992	0.287	6.26537e-75	3	Tmem8c
3.33387e-79	1.11666	0.932	0.257	6.27934e-75	3	Ptp4a3
1.59619e-78	0.526343	0.348	0.007	3.00643e-74	3	Myh4
5.35568e-78	0.888168	0.773	0.122	1.00874e-73	3	Gm12408
1.34299e-77	0.584025	0.598	0.061	2.52953e-73	3	Smim1
2.02165e-77	0.675108	0.561	0.048	3.80777e-73	3	Hspb3
9.53033e-77	0.347207	0.417	0.018	1.79504e-72	3	Coro6
2.70039e-76	0.340964	0.394	0.015	5.08619e-72	3	Snap91
2.85284e-76	1.21432	0.924	0.228	5.37331e-72	3	Kremen2
8.39419e-76	0.67338	0.72	0.111	1.58105e-71	3	D8Ertd82e
5.70555e-75	2.76416	0.992	0.902	1.07464e-70	3	Meg3
1.40099e-74	0.65293	0.742	0.12	2.63877e-70	3	Jam2
2.34743e-74	0.304622	0.424	0.021	4.42139e-70	3	Prr16
3.88672e-74	0.769905	0.803	0.148	7.32063e-70	3	Ankrd44
6.14202e-74	0.509122	0.591	0.062	1.15685e-69	3	Filip1
3.02415e-73	0.381912	0.47	0.032	5.69598e-69	3	Jph2
3.52248e-73	0.390865	0.439	0.026	6.63459e-69	3	Ecscr
2.15129e-72	1.34374	0.947	0.314	4.05196e-68	3	Synpo2l
5.19752e-72	0.267916	0.326	0.007	9.78953e-68	3	1520401A03Rik
1.71944e-71	0.849024	0.735	0.118	3.23857e-67	3	Myf6
1.8711e-71	2.25581	0.992	0.616	3.52421e-67	3	Gamt
3.08427e-71	1.30374	0.962	0.372	5.80923e-67	3	Cacna2d1
1.13001e-70	1.02292	0.939	0.26	2.12837e-66	3	Cap2
5.33791e-69	1.04554	0.909	0.264	1.00539e-64	3	Nav2
1.15893e-68	1.07147	0.917	0.284	2.18285e-64	3	Agl
1.35331e-68	0.717031	0.833	0.183	2.54897e-64	3	Ppm1l
1.90339e-68	1.2031	0.924	0.304	3.58503e-64	3	Ammecr1
1.92009e-68	2.03378	1	0.633	3.61649e-64	3	Eno3
2.20429e-68	0.292587	0.28	0.003	4.15179e-64	3	Myl2
3.71769e-68	0.442785	0.538	0.054	7.00226e-64	3	Pycard
4.12548e-68	0.344688	0.364	0.016	7.77034e-64	3	Fam134b
4.25992e-68	0.328456	0.341	0.012	8.02356e-64	3	Lrtm1
4.56991e-68	2.05477	1	0.755	8.60742e-64	3	Hspb1
5.51221e-68	0.810371	0.561	0.063	1.03823e-63	3	Tceal6
7.24759e-68	0.875276	0.886	0.208	1.36508e-63	3	Tm6sf1
1.35873e-67	1.0286	0.924	0.284	2.55917e-63	3	Ryr1
1.57014e-67	1.19979	0.977	0.445	2.95736e-63	3	Katnbl1
2.23451e-67	1.62827	0.992	0.474	4.2087e-63	3	Fndc5
3.56627e-67	0.875276	0.818	0.189	6.71706e-63	3	Nkd1
6.96692e-67	2.47721	1	0.478	1.31222e-62	3	Actc1
1.2816e-66	2.41754	1	0.955	2.4139e-62	3	Tpm2
3.2849e-66	0.37067	0.447	0.033	6.18711e-62	3	Ddit4l
4.59245e-66	0.455269	0.5	0.047	8.64988e-62	3	Nell1
4.61256e-66	0.885235	0.879	0.257	8.68775e-62	3	Mcu
5.79406e-66	0.444331	0.515	0.051	1.09131e-61	3	Itgb6
8.7043e-66	1.85369	1	0.663	1.63946e-61	3	Des
1.36688e-65	1.40705	1	0.651	2.57453e-61	3	Acat1
4.44786e-65	1.72086	1	0.733	8.37755e-61	3	Bin1
1.89593e-64	1.72171	1	0.983	3.57098e-60	3	Tnnt1
5.21275e-64	1.01747	0.917	0.305	9.81822e-60	3	Dst
9.31409e-64	0.823201	0.856	0.2	1.75431e-59	3	Klhl31
1.03804e-63	1.74823	0.985	0.515	1.95515e-59	3	Gatm
1.1059e-62	0.850388	0.902	0.256	2.08296e-58	3	Jsrp1
1.59039e-62	0.501471	0.583	0.077	2.9955e-58	3	Inha
2.09723e-62	0.660205	0.78	0.151	3.95014e-58	3	Casz1
2.68585e-62	0.748059	0.598	0.088	5.0588e-58	3	Fxyd1
3.04328e-62	0.837783	0.894	0.243	5.73202e-58	3	Ypel5
3.732e-62	1.81894	1	0.872	7.02921e-58	3	Sh3glb1
7.79493e-62	0.61754	0.644	0.101	1.46817e-57	3	Dcaf12l1
1.02859e-61	1.38477	0.992	0.65	1.93735e-57	3	Arl6ip5
1.13414e-61	0.5593	0.705	0.117	2.13615e-57	3	Sept4
1.32837e-61	0.754877	0.795	0.185	2.50198e-57	3	Pde4dip
1.68511e-61	1.3992	0.97	0.374	3.17391e-57	3	Tubb6
2.02881e-61	0.663509	0.826	0.189	3.82126e-57	3	Trim63
3.0859e-61	0.635349	0.75	0.15	5.8123e-57	3	Bcas3
5.74337e-61	2.22198	1	0.659	1.08176e-56	3	Acta2
6.93489e-61	1.67068	1	0.317	1.30619e-56	3	Cdkn1a
7.09664e-61	0.686192	0.78	0.182	1.33665e-56	3	Smtnl2
7.12008e-61	1.47366	1	0.962	1.34107e-56	3	Hn1
8.01809e-61	0.810879	0.886	0.26	1.51021e-56	3	Lrrfip1
2.44675e-60	1.18616	0.977	0.485	4.60845e-56	3	Palld
3.4977e-60	0.345805	0.477	0.047	6.58793e-56	3	Clec2d
4.80155e-60	0.264139	0.364	0.021	9.04371e-56	3	Sypl2
4.96378e-60	0.498477	0.667	0.116	9.34927e-56	3	Fgf13
5.33064e-60	0.31789	0.424	0.034	1.00403e-55	3	Camk2a
5.53536e-60	1.24154	0.992	0.917	1.04258e-55	3	Cfl2
7.03673e-60	2.60883	0.947	0.597	1.32537e-55	3	Dlk1
9.44575e-60	0.906665	0.917	0.305	1.77911e-55	3	Hipk3
2.27504e-59	0.580281	0.667	0.116	4.28505e-55	3	Tbx2
3.18022e-59	0.365974	0.447	0.04	5.98995e-55	3	9330159F19Rik
6.52901e-59	0.496729	0.439	0.041	1.22974e-54	3	Ctgf
5.37649e-58	0.493313	0.621	0.097	1.01266e-53	3	Traf5
5.55034e-58	0.93227	0.788	0.182	1.04541e-53	3	Mstn
1.55228e-57	1.24279	1	0.423	2.92372e-53	3	Arpp21
5.04651e-57	0.401579	0.477	0.053	9.5051e-53	3	Gpc4
9.5819e-57	1.28658	1	0.985	1.80475e-52	3	Lgals1
1.2494e-56	1.59796	0.985	0.868	2.35325e-52	3	Maged2
1.64266e-56	0.908389	0.955	0.39	3.09395e-52	3	Mospd1
3.74745e-56	0.294544	0.348	0.022	7.05832e-52	3	Klf5
3.77064e-56	0.307707	0.402	0.033	7.10201e-52	3	Prob1
4.82512e-56	1.46118	0.977	0.805	9.08812e-52	3	Ndn
9.0067e-56	0.729983	0.78	0.204	1.69641e-51	3	Pfkm
1.09773e-55	1.19259	1	0.964	2.06758e-51	3	Myl6
1.14318e-55	1.19321	0.947	0.522	2.15318e-51	3	Ugp2
1.23654e-55	0.918476	0.856	0.284	2.32903e-51	3	Ehd4
1.35546e-55	0.68901	0.773	0.191	2.55301e-51	3	Wdr44
1.37016e-55	0.67745	0.75	0.176	2.5807e-51	3	Macrod1
1.60181e-55	0.985909	0.765	0.183	3.01701e-51	3	Rprm
1.70886e-55	0.86092	0.826	0.252	3.21863e-51	3	Fign
2.57684e-55	0.392185	0.553	0.08	4.85347e-51	3	Mapre3
3.92212e-55	0.50552	0.614	0.1	7.38731e-51	3	Dusp27
5.07392e-55	0.403928	0.545	0.075	9.55673e-51	3	Alpk2
6.11604e-55	0.930822	0.939	0.442	1.15196e-50	3	Aamdc
7.62954e-55	0.633431	0.788	0.189	1.43702e-50	3	Fbxo17
1.23338e-54	1.04682	0.947	0.332	2.32308e-50	3	Ccdc141
1.78602e-54	0.798148	0.848	0.237	3.36397e-50	3	Tmem108
2.10512e-54	0.407972	0.485	0.06	3.965e-50	3	Adcy1
4.8748e-54	1.09356	0.985	0.482	9.1817e-50	3	Lima1
5.87883e-54	0.526177	0.621	0.109	1.10728e-49	3	Dmpk
2.34922e-53	1.30844	1	0.964	4.42475e-49	3	Vim
2.91936e-53	0.956304	0.955	0.444	5.49862e-49	3	Micu1
5.00787e-53	0.710828	0.758	0.177	9.43232e-49	3	Dbndd1
7.99194e-53	0.759307	1	0.984	1.50528e-48	3	Serf2
9.63072e-53	0.554782	0.697	0.15	1.81395e-48	3	Polr3g
1.09156e-52	0.302658	0.455	0.051	2.05595e-48	3	Usp13
2.66325e-52	0.709156	0.818	0.24	5.01622e-48	3	Fars2
6.46337e-52	0.46296	0.644	0.127	1.21738e-47	3	Hebp1
1.16175e-51	1.01599	0.636	0.127	2.18815e-47	3	Fst
4.59555e-51	0.565945	0.705	0.151	8.65572e-47	3	Adgre5
4.91816e-51	0.687801	0.856	0.29	9.26335e-47	3	Cxx1a
4.93997e-51	0.761192	0.765	0.207	9.30443e-47	3	Ppp1r14c
5.60855e-51	0.671711	0.659	0.151	1.05637e-46	3	Snx7
6.50932e-51	0.849491	0.924	0.334	1.22603e-46	3	Fgf9
1.09503e-50	0.421448	0.485	0.067	2.0625e-46	3	Rftn2
1.84805e-50	0.941935	0.909	0.381	3.48081e-46	3	Obsl1
2.08007e-50	0.602417	0.652	0.14	3.91781e-46	3	Kif26a
2.43806e-50	0.442309	0.53	0.082	4.59209e-46	3	Nav3
2.81613e-50	0.394733	0.462	0.057	5.30419e-46	3	Art3
8.5596e-50	0.336392	0.417	0.044	1.6122e-45	3	Gpm6b
9.71611e-50	0.326259	0.424	0.047	1.83003e-45	3	Wbscr17
5.39424e-49	0.865117	1	0.955	1.01601e-44	3	Cnn3
6.81934e-49	0.934981	0.955	0.453	1.28442e-44	3	Scrib
7.12037e-49	0.721951	0.848	0.254	1.34112e-44	3	Samd4
8.29581e-49	0.799465	0.864	0.309	1.56252e-44	3	Tceal1
1.12894e-48	0.360845	0.432	0.051	2.12636e-44	3	Hspb8
2.0979e-48	0.993049	1	0.978	3.95139e-44	3	Aldoa
2.46825e-48	0.827945	0.886	0.347	4.64896e-44	3	Atp2c1
3.63236e-48	0.898953	0.917	0.442	6.84155e-44	3	Map4
4.33193e-48	0.970716	1	0.998	8.15919e-44	3	Tmsb10
5.09406e-48	0.939166	0.886	0.282	9.59467e-44	3	Gm28653
1.13004e-47	1.43025	0.992	0.822	2.12844e-43	3	Hes6
1.17539e-47	0.410098	0.561	0.091	2.21385e-43	3	Kcnk13
1.50193e-47	0.608351	0.682	0.163	2.82889e-43	3	Tgfb1i1
2.52391e-47	0.298745	0.348	0.03	4.75378e-43	3	Rasl10a
2.73182e-47	0.67106	0.803	0.25	5.14538e-43	3	Dynlt3
3.49576e-47	0.664343	0.652	0.155	6.58427e-43	3	P4ha2
3.90255e-47	0.290994	0.417	0.048	7.35045e-43	3	Rusc2
4.98781e-47	1.59097	0.939	0.514	9.39454e-43	3	Myl9
5.13111e-47	1.10146	0.985	0.696	9.66444e-43	3	Sptbn1
5.31539e-47	1.14312	0.977	0.679	1.00115e-42	3	Jam3
6.62369e-47	0.453059	0.583	0.11	1.24757e-42	3	Pla2g16
6.94491e-47	0.355256	0.439	0.057	1.30807e-42	3	Lgi2
3.09064e-46	1.11538	0.947	0.541	5.82122e-42	3	Kif1b
4.40427e-46	1.31091	0.992	0.899	8.29545e-42	3	Bex1
6.54062e-46	0.325952	0.432	0.056	1.23193e-41	3	Fam13a
8.4921e-45	0.253516	0.394	0.044	1.59949e-40	3	Dnase1l1
1.24511e-44	0.882942	0.985	0.555	2.34516e-40	3	Hacd1
1.5047e-44	0.40134	0.348	0.033	2.83411e-40	3	Tnfrsf12a
1.51493e-44	0.789099	0.924	0.423	2.85337e-40	3	Trim35
2.14823e-44	0.275569	0.348	0.034	4.0462e-40	3	Ablim1
2.39769e-44	0.34663	0.485	0.076	4.51605e-40	3	Ppfibp2
3.51345e-44	0.411195	0.629	0.126	6.61759e-40	3	Plpp7
3.99413e-44	1.00317	0.985	0.597	7.52295e-40	3	Svil
5.01787e-44	0.915669	0.985	0.767	9.45115e-40	3	Pkig
5.04638e-44	0.792303	0.667	0.177	9.50486e-40	3	Lmcd1
5.2595e-44	0.762479	0.886	0.308	9.90626e-40	3	Iffo1
1.83096e-43	0.441255	0.598	0.126	3.44862e-39	3	Synpo2
1.93359e-43	0.946753	0.909	0.428	3.64192e-39	3	Tmem119
2.43087e-43	0.281171	0.409	0.052	4.57853e-39	3	Mfap3l
3.03633e-43	0.712376	0.811	0.275	5.71893e-39	3	Mirg
4.7197e-43	0.305214	0.477	0.074	8.88955e-39	3	Nol3
7.44283e-43	0.405849	0.561	0.103	1.40186e-38	3	Myof
1.19828e-42	0.765032	0.826	0.336	2.25695e-38	3	Gyg
1.8408e-42	0.692738	0.742	0.223	3.46716e-38	3	Sat1
2.47117e-42	0.61192	0.803	0.249	4.65444e-38	3	N4bp3
7.21016e-42	0.329188	0.356	0.038	1.35803e-37	3	Prune2
1.1869e-41	0.603659	0.811	0.29	2.23553e-37	3	Wsb2
1.19692e-41	0.591395	0.576	0.122	2.25441e-37	3	Dcx
1.66531e-41	0.258081	0.439	0.063	3.13661e-37	3	S100a13
1.72368e-41	0.543752	0.689	0.184	3.24655e-37	3	Hspa4l
1.87133e-41	0.802019	0.811	0.325	3.52465e-37	3	Dock11
1.90644e-41	0.640482	0.667	0.174	3.59078e-37	3	Prkg1
2.16505e-41	0.440908	0.538	0.106	4.07787e-37	3	1110002E22Rik
3.21978e-41	0.522149	0.712	0.2	6.06446e-37	3	Reep1
4.23997e-41	1.06366	0.977	0.729	7.98598e-37	3	Macf1
4.34817e-41	0.860722	0.962	0.607	8.18978e-37	3	4921524J17Rik
6.95469e-41	0.293987	0.379	0.046	1.30991e-36	3	Dok7
1.12376e-40	0.838755	0.955	0.631	2.11661e-36	3	Grb2
1.71936e-40	0.369829	0.447	0.07	3.23842e-36	3	Lrrc1
2.96928e-40	0.392535	0.583	0.13	5.59264e-36	3	Ccng1
3.26066e-40	0.871582	1	0.922	6.14145e-36	3	Dstn
4.63475e-40	0.318765	0.402	0.056	8.72955e-36	3	3632451O06Rik
5.11496e-40	0.310182	0.417	0.061	9.63402e-36	3	Kifc3
8.82214e-40	0.332191	0.477	0.084	1.66165e-35	3	Inadl
9.49861e-40	0.853767	0.985	0.587	1.78906e-35	3	Rapsn
9.63418e-40	0.760222	0.947	0.499	1.8146e-35	3	Flnc
1.30828e-39	0.584115	0.697	0.203	2.46415e-35	3	Wrnip1
1.56263e-39	0.34142	0.477	0.082	2.94322e-35	3	Atp1b1
1.69351e-39	0.314943	0.402	0.055	3.18973e-35	3	Adrbk2
1.79744e-39	0.493484	0.652	0.177	3.38547e-35	3	Prune
2.15382e-39	1.01085	0.962	0.592	4.05673e-35	3	Pvrl3
2.27245e-39	0.893558	0.992	0.676	4.28016e-35	3	Atp2a2
3.78281e-39	0.429819	0.614	0.135	7.12492e-35	3	Dync1i1
5.68395e-39	0.732184	1	0.965	1.07057e-34	3	Ndufc2
7.29165e-39	0.377448	0.424	0.065	1.37338e-34	3	Syne1
8.75215e-39	0.85361	0.962	0.555	1.64847e-34	3	Larp4b
9.40467e-39	1.18782	0.992	0.741	1.77137e-34	3	Nes
9.50969e-39	0.958937	0.992	0.792	1.79115e-34	3	Ncam1
1.10458e-38	0.497299	0.674	0.188	2.08048e-34	3	Pcbd1
1.14655e-38	0.49956	0.644	0.174	2.15952e-34	3	1810011O10Rik
1.86951e-38	1.24413	0.977	0.593	3.52122e-34	3	Ckb
2.02597e-38	0.848722	0.97	0.782	3.81591e-34	3	Eif4ebp1
4.98887e-38	0.548325	0.765	0.253	9.39653e-34	3	Ccdc134
5.70167e-38	0.392193	0.523	0.107	1.07391e-33	3	Cttnbp2
9.85864e-38	1.00274	1	0.99	1.85687e-33	3	Tpm1
9.95887e-38	0.35354	0.508	0.102	1.87575e-33	3	B830012L14Rik
1.26956e-37	0.51984	0.75	0.217	2.39122e-33	3	Rb1
1.56146e-37	0.403156	0.682	0.191	2.94101e-33	3	St6galnac4
1.7136e-37	0.751465	0.894	0.465	3.22757e-33	3	Sypl
1.84044e-37	0.883878	0.992	0.805	3.46646e-33	3	Pdlim7
2.93416e-37	0.449631	0.591	0.129	5.52649e-33	3	Cnr1
4.40415e-37	0.52258	0.765	0.255	8.29522e-33	3	Rassf3
6.02269e-37	0.473225	0.614	0.155	1.13437e-32	3	Klhl21
6.51128e-37	0.649506	0.348	0.045	1.2264e-32	3	Fos
1.25599e-36	0.680921	0.962	0.557	2.36565e-32	3	Pja2
1.31015e-36	0.548139	0.742	0.24	2.46767e-32	3	Plce1
1.50768e-36	0.25031	0.333	0.04	2.83972e-32	3	Kcnma1
1.66124e-36	0.490211	0.735	0.224	3.12894e-32	3	Tacc1
2.28249e-36	0.782033	0.992	0.427	4.29907e-32	3	Rbm24
2.30654e-36	1.07416	0.962	0.582	4.34437e-32	3	Arl4a
5.15751e-36	0.950206	0.985	0.746	9.71418e-32	3	Akap9
5.65662e-36	1.08733	1	0.52	1.06542e-31	3	Myog
8.53373e-36	0.254942	0.326	0.038	1.60733e-31	3	Gpr37
1.35588e-35	0.707644	0.932	0.448	2.55381e-31	3	Pls3
1.41485e-35	0.364433	0.5	0.101	2.66486e-31	3	Frmd3
1.48713e-35	0.344253	0.455	0.086	2.80101e-31	3	Sgca
1.72441e-35	0.623497	0.833	0.324	3.24793e-31	3	Afap1
2.18184e-35	0.488573	0.667	0.189	4.1095e-31	3	Plcb4
2.8086e-35	0.397387	0.553	0.13	5.29e-31	3	Parvb
3.24995e-35	0.433996	0.583	0.138	6.12127e-31	3	Cbfa2t3
3.98648e-35	0.525438	0.697	0.224	7.50854e-31	3	Mtss1
4.81207e-35	0.798775	0.985	0.844	9.06353e-31	3	Pdlim4
8.84788e-35	0.332926	0.545	0.126	1.6665e-30	3	Hebp2
9.39406e-35	0.543169	0.765	0.282	1.76937e-30	3	Dram2
1.27118e-34	0.696308	0.947	0.591	2.39426e-30	3	Rnf11
1.92408e-34	0.312012	0.432	0.078	3.624e-30	3	Zak
2.1893e-34	0.752673	0.879	0.471	4.12354e-30	3	Enho
3.51266e-34	0.419305	0.667	0.2	6.61609e-30	3	Dusp22
3.83893e-34	0.487331	0.682	0.225	7.23062e-30	3	Rasal2
6.6578e-34	0.677936	0.674	0.209	1.254e-29	3	Lmna
9.17475e-34	0.266182	0.417	0.072	1.72806e-29	3	Fgf11
9.79922e-34	0.770908	1	0.848	1.84568e-29	3	Rbfox2
1.14144e-33	0.712002	0.924	0.596	2.1499e-29	3	Vma21
1.46228e-33	0.616808	0.894	0.446	2.7542e-29	3	Ak3
1.78579e-33	0.769889	0.932	0.591	3.36354e-29	3	Picalm
2.12591e-33	0.645668	0.758	0.295	4.00415e-29	3	Wls
2.25069e-33	0.596811	0.826	0.377	4.23918e-29	3	Vash2
2.68229e-33	0.501722	0.53	0.132	5.05209e-29	3	Dmd
4.1165e-33	0.65705	0.689	0.258	7.75343e-29	3	Ppp2r3a
4.51318e-33	0.830782	0.985	0.829	8.50057e-29	3	Enah
5.13596e-33	0.377574	0.591	0.149	9.67358e-29	3	Frmd4b
6.96067e-33	0.650166	0.879	0.429	1.31104e-28	3	Uso1
7.25493e-33	0.443416	0.614	0.176	1.36647e-28	3	Atf7
8.44691e-33	0.517654	0.848	0.305	1.59098e-28	3	Pnmal2
9.2715e-33	0.574105	0.735	0.285	1.74629e-28	3	Mgst3
9.63361e-33	0.31267	0.485	0.101	1.81449e-28	3	Prickle1
1.25134e-32	0.778955	0.985	0.748	2.3569e-28	3	Atp2b1
1.28988e-32	0.72189	0.856	0.395	2.42948e-28	3	Rhoq
1.30385e-32	0.329129	0.424	0.08	2.4558e-28	3	Abhd18
1.39359e-32	0.835305	0.992	0.864	2.62484e-28	3	Fxr1
1.46976e-32	0.650698	0.992	0.933	2.7683e-28	3	Smdt1
1.47395e-32	0.738439	0.947	0.606	2.77618e-28	3	Ypel3
1.86148e-32	0.611487	0.864	0.423	3.5061e-28	3	Rtn2
2.60121e-32	0.401421	0.553	0.143	4.89938e-28	3	Atp9a
3.21227e-32	0.627425	0.758	0.314	6.05031e-28	3	Tpd52l1
4.10322e-32	0.328742	0.447	0.09	7.72841e-28	3	Kank1
5.20384e-32	0.730258	0.917	0.471	9.80143e-28	3	Sptan1
5.64984e-32	0.581732	0.455	0.092	1.06415e-27	3	Egr1
7.01369e-32	0.364165	0.53	0.131	1.32103e-27	3	Sspn
7.83204e-32	0.667144	0.924	0.485	1.47516e-27	3	Ppp3ca
1.05987e-31	0.34805	0.5	0.114	1.99626e-27	3	Hoxd8
1.1513e-31	0.597615	0.727	0.259	2.16847e-27	3	Gng11
1.41253e-31	0.558307	0.773	0.292	2.66049e-27	3	Chrnb1
2.37073e-31	0.608763	0.682	0.248	4.46526e-27	3	Mllt3
2.54904e-31	0.459322	0.621	0.199	4.80112e-27	3	Prkar2b
2.97646e-31	0.517025	0.705	0.244	5.60616e-27	3	Fry
3.12002e-31	0.54873	0.879	0.478	5.87655e-27	3	Hcfc1r1
3.26877e-31	0.275477	0.477	0.101	6.15673e-27	3	Arhgap23
3.97658e-31	0.361125	0.538	0.14	7.48989e-27	3	Arid3b
4.55083e-31	0.442351	0.667	0.215	8.57149e-27	3	Rogdi
2.06704e-30	0.33376	0.5	0.12	3.89327e-26	3	Itsn2
4.34184e-30	0.800708	0.886	0.564	8.17785e-26	3	Igf2r
1.02283e-29	0.582281	0.818	0.345	1.92649e-25	3	Inppl1
1.46036e-29	0.382075	0.545	0.146	2.75059e-25	3	Sh3bp4
2.04227e-29	0.334276	0.561	0.152	3.84662e-25	3	Fyco1
3.76577e-29	0.7038	1	0.965	7.09283e-25	3	Lsm6
3.78952e-29	0.571874	0.924	0.515	7.13755e-25	3	Map2k1
5.43057e-29	0.265561	0.348	0.06	1.02285e-24	3	Palm3
6.15461e-29	0.607296	0.818	0.415	1.15922e-24	3	Gas8
7.70842e-29	0.719664	1	0.961	1.45188e-24	3	Myl12a
8.0339e-29	0.641058	1	0.689	1.51318e-24	3	Anxa6
9.64055e-29	0.488582	0.629	0.21	1.8158e-24	3	Kif26b
1.25431e-28	0.66026	0.97	0.647	2.36249e-24	3	Cd164
1.27484e-28	0.343937	0.5	0.126	2.40116e-24	3	Gprc5b
1.43619e-28	0.724262	0.992	0.913	2.70507e-24	3	Rtn4
2.64022e-28	0.550219	0.75	0.32	4.97285e-24	3	Fbxw7
2.64386e-28	0.366895	0.606	0.179	4.97971e-24	3	Wipi1
3.46828e-28	0.645712	0.947	0.694	6.5325e-24	3	Iscu
3.77498e-28	0.402583	0.705	0.242	7.11017e-24	3	Hdac11
3.84685e-28	0.435691	0.652	0.218	7.24554e-24	3	Ppp1r1a
4.64651e-28	0.597301	0.902	0.476	8.7517e-24	3	Ank1
4.68791e-28	0.651258	0.909	0.61	8.82969e-24	3	Reep5
5.37406e-28	0.460209	1	0.989	1.0122e-23	3	Gnas
5.90691e-28	0.283786	0.402	0.082	1.11257e-23	3	Gm26722
6.4895e-28	0.596035	0.894	0.513	1.2223e-23	3	Irf2bp2
7.09865e-28	0.350529	0.462	0.113	1.33703e-23	3	Mapk12
9.29774e-28	0.383995	0.659	0.221	1.75123e-23	3	Pink1
1.223e-27	0.399372	0.348	0.062	2.30353e-23	3	Hbegf
1.29914e-27	0.566993	0.811	0.387	2.44694e-23	3	Ube2h
1.3918e-27	0.375414	0.606	0.192	2.62145e-23	3	Tmem38b
2.24075e-27	0.918234	0.955	0.735	4.22046e-23	3	Tubb2a
2.91987e-27	0.816187	1	0.987	5.49958e-23	3	Txn1
3.20444e-27	0.880185	0.947	0.651	6.03556e-23	3	Cnn2
5.6142e-27	0.276892	1	1	1.05743e-22	3	Tpt1
6.00787e-27	0.389878	0.636	0.211	1.13158e-22	3	Stbd1
6.89383e-27	0.893164	0.614	0.22	1.29845e-22	3	Tnni2
8.31759e-27	0.658096	0.962	0.708	1.56662e-22	3	Fermt2
9.3332e-27	0.443056	0.727	0.277	1.75791e-22	3	Tcea3
1.21668e-26	0.441443	0.765	0.296	2.29162e-22	3	Serinc2
1.52579e-26	0.291655	0.417	0.093	2.87383e-22	3	Bdh2
1.66056e-26	0.392398	0.598	0.195	3.12766e-22	3	Hist3h2a
1.80061e-26	0.294027	0.447	0.107	3.39144e-22	3	Tmtc2
1.99082e-26	0.486825	0.25	0.032	3.74971e-22	3	Ankrd1
2.44354e-26	0.57758	0.833	0.37	4.60241e-22	3	Cdh11
3.71859e-26	0.316065	0.341	0.063	7.00396e-22	3	RP24-267C3.3
4.76369e-26	0.819246	1	0.912	8.97241e-22	3	Svbp
6.0665e-26	0.595567	0.992	0.825	1.14262e-21	3	Itm2b
8.86525e-26	0.535788	0.848	0.464	1.66977e-21	3	Htra2
1.04016e-25	0.565691	0.992	0.92	1.95915e-21	3	Laptm4a
1.08199e-25	0.690919	1	0.655	2.03792e-21	3	Myod1
1.45267e-25	0.602313	0.856	0.458	2.73611e-21	3	Anxa2
1.45711e-25	0.397825	0.629	0.227	2.74447e-21	3	Gys1
1.75197e-25	0.452062	0.788	0.364	3.29984e-21	3	2310022B05Rik
1.99056e-25	0.2832	0.432	0.102	3.74922e-21	3	2900079G21Rik
2.1806e-25	0.552116	0.886	0.484	4.10715e-21	3	Sec14l1
2.21066e-25	0.644888	0.576	0.205	4.16377e-21	3	Col25a1
2.44073e-25	0.274034	0.371	0.079	4.59712e-21	3	Tnfrsf19
2.77521e-25	0.476954	0.689	0.285	5.22712e-21	3	Xpo4
2.82001e-25	0.652219	0.977	0.855	5.31149e-21	3	Ddb1
3.79945e-25	0.278143	0.356	0.071	7.15627e-21	3	Mafb
4.12807e-25	0.407733	0.697	0.285	7.77522e-21	3	Tceal5
4.40007e-25	0.416863	0.735	0.306	8.28753e-21	3	Tuba4a
4.73115e-25	0.380252	0.689	0.26	8.91112e-21	3	Fam174b
5.19691e-25	0.272493	0.394	0.088	9.78839e-21	3	Ksr1
6.06279e-25	0.388755	0.712	0.284	1.14193e-20	3	Wbp2
9.16197e-25	0.664279	0.939	0.681	1.72566e-20	3	Ogt
1.12655e-24	0.646467	0.939	0.71	2.12185e-20	3	Strn3
1.3566e-24	0.582762	0.879	0.512	2.55516e-20	3	Skil
1.9828e-24	0.337918	0.545	0.173	3.7346e-20	3	Slc44a2
2.08479e-24	0.594714	0.848	0.489	3.92669e-20	3	Marc2
2.09715e-24	0.442727	0.674	0.259	3.94998e-20	3	Zbtb20
2.90948e-24	0.403399	0.659	0.248	5.48001e-20	3	Ddc
3.1818e-24	0.313641	0.477	0.134	5.99292e-20	3	Erbb2
3.38274e-24	0.529426	0.992	0.933	6.3714e-20	3	Idh2
3.88404e-24	0.559961	0.962	0.762	7.31558e-20	3	Ube2d1
4.25196e-24	0.557726	0.917	0.607	8.00856e-20	3	Josd2
4.66259e-24	0.769138	0.955	0.626	8.78199e-20	3	Lrrn1
7.24228e-24	0.31103	0.553	0.182	1.36408e-19	3	Lysmd3
7.62973e-24	0.666889	0.985	0.887	1.43706e-19	3	Cst3
7.84682e-24	0.270672	0.508	0.145	1.47795e-19	3	Lrrc75a
9.82796e-24	0.43448	0.856	0.44	1.8511e-19	3	Slc22a17
1.46495e-23	0.356982	0.614	0.216	2.75923e-19	3	St3gal5
1.53708e-23	0.498429	0.742	0.343	2.89509e-19	3	Asns
1.60001e-23	0.348341	0.621	0.213	3.01361e-19	3	Spon1
1.85805e-23	0.37966	0.568	0.195	3.49963e-19	3	Pxn
2.17833e-23	0.581058	0.932	0.598	4.10289e-19	3	Acadl
2.63993e-23	0.443196	0.682	0.293	4.97231e-19	3	Cxx1b
3.16458e-23	0.490657	0.879	0.527	5.96048e-19	3	Emc7
4.32394e-23	0.318935	0.515	0.157	8.14415e-19	3	Tcn2
6.76713e-23	0.504071	0.992	0.944	1.27459e-18	3	Morf4l2
6.88181e-23	0.379788	0.598	0.224	1.29619e-18	3	Srgap2
8.15999e-23	0.549257	0.955	0.716	1.53693e-18	3	Prkaca
1.09413e-22	0.43345	0.621	0.245	2.06079e-18	3	Sgcb
1.11644e-22	0.461715	0.72	0.32	2.10281e-18	3	Myo18a
1.21889e-22	0.423038	0.742	0.324	2.29577e-18	3	Pbxip1
1.2887e-22	0.482422	0.765	0.382	2.42727e-18	3	Slc25a24
1.40338e-22	0.672496	0.985	0.66	2.64327e-18	3	Shisa2
1.40992e-22	0.573824	0.477	0.141	2.65558e-18	3	Sdpr
1.43144e-22	0.628668	0.962	0.755	2.69613e-18	3	Ago2
1.4666e-22	0.37109	0.47	0.141	2.76234e-18	3	Crim1
1.49907e-22	0.415052	0.712	0.31	2.8235e-18	3	Sacs
1.54082e-22	0.529907	0.856	0.557	2.90214e-18	3	Tmem9
2.08265e-22	0.308478	0.515	0.152	3.92267e-18	3	Trp53inp1
2.27826e-22	0.426659	0.765	0.356	4.2911e-18	3	Stx4a
2.27842e-22	0.407064	0.606	0.237	4.2914e-18	3	Phkb
2.38405e-22	0.335125	0.614	0.217	4.49036e-18	3	Acsl4
2.52606e-22	0.340119	0.659	0.245	4.75784e-18	3	Chn2
2.65815e-22	0.447932	0.788	0.403	5.00662e-18	3	Ctnnd1
2.97021e-22	0.449764	0.674	0.284	5.59439e-18	3	Airn
2.97084e-22	0.640549	0.955	0.766	5.59558e-18	3	Cdh15
3.35329e-22	0.306659	0.492	0.147	6.31593e-18	3	Calcoco1
3.69013e-22	0.611719	0.955	0.661	6.95037e-18	3	Nr2f2
3.79424e-22	0.326962	0.568	0.205	7.14646e-18	3	Uaca
3.91323e-22	0.273289	0.394	0.1	7.37056e-18	3	Ufsp1
4.07302e-22	0.392431	0.705	0.28	7.67153e-18	3	Hdac5
4.92728e-22	1.16995	0.992	0.949	9.28054e-18	3	Malat1
6.1832e-22	0.593833	0.977	0.659	1.16461e-17	3	Sema6a
7.11376e-22	0.450192	0.712	0.317	1.33988e-17	3	Sh3pxd2a
7.88444e-22	0.448503	0.924	0.621	1.48503e-17	3	Chmp2a
1.02309e-21	0.402815	0.992	0.923	1.92699e-17	3	Hsbp1
1.12115e-21	0.586211	0.992	0.838	2.11168e-17	3	Ilkap
1.12249e-21	0.378225	0.636	0.255	2.1142e-17	3	Lgmn
1.26113e-21	0.522997	0.78	0.386	2.37534e-17	3	Slc12a2
1.44435e-21	0.310922	0.439	0.128	2.72043e-17	3	Zbtb38
2.1744e-21	0.618606	0.97	0.769	4.09547e-17	3	Itgb1
2.67878e-21	0.451167	0.894	0.64	5.04548e-17	3	Rsu1
3.3092e-21	0.490454	0.932	0.648	6.23288e-17	3	Zfp322a
3.41295e-21	0.251996	0.424	0.116	6.42829e-17	3	Mtmr6
3.76987e-21	0.272873	0.439	0.121	7.10055e-17	3	Lrrn2
3.77339e-21	0.581715	1	0.969	7.10719e-17	3	Igf2
3.84453e-21	0.25156	0.371	0.09	7.24118e-17	3	Tmem200a
4.70282e-21	0.302057	0.515	0.176	8.85777e-17	3	Ccdc136
4.89467e-21	0.619412	0.947	0.703	9.21911e-17	3	Purb
5.23497e-21	0.319112	0.614	0.227	9.86007e-17	3	Ghr
5.46141e-21	0.431453	0.674	0.29	1.02866e-16	3	Fam110a
1.25029e-20	0.608061	0.947	0.837	2.35491e-16	3	Eif4a2
1.52689e-20	0.336672	0.621	0.247	2.8759e-16	3	Vamp2
1.63992e-20	0.383837	0.727	0.345	3.08878e-16	3	Vcl
3.42731e-20	0.461362	0.705	0.314	6.45534e-16	3	Ncoa1
3.77358e-20	0.445417	0.871	0.509	7.10754e-16	3	Dact3
4.63298e-20	0.333356	0.598	0.227	8.72622e-16	3	Yes1
5.25779e-20	0.418796	0.644	0.28	9.90305e-16	3	Ank2
5.25962e-20	0.289238	0.477	0.156	9.9065e-16	3	Fut8
5.59232e-20	0.465822	0.894	0.507	1.05331e-15	3	Tmem123
5.72608e-20	0.629341	0.455	0.155	1.07851e-15	3	Col12a1
6.37925e-20	0.372182	0.652	0.292	1.20153e-15	3	Mboat2
7.26173e-20	0.472725	0.886	0.643	1.36775e-15	3	Psmg2
7.27981e-20	0.472786	0.917	0.68	1.37115e-15	3	Cyb5r3
7.3627e-20	0.363564	0.5	0.176	1.38676e-15	3	Setd7
7.74195e-20	0.29229	0.477	0.156	1.4582e-15	3	Furin
7.9441e-20	0.293592	0.508	0.172	1.49627e-15	3	Usp28
8.79817e-20	0.492056	0.864	0.637	1.65713e-15	3	Lamtor4
9.50322e-20	0.510582	0.992	0.755	1.78993e-15	3	Btg1
2.03829e-19	0.302982	0.568	0.217	3.83913e-15	3	Tmco3
3.18524e-19	0.317888	0.992	0.959	5.99939e-15	3	mt-Co3
3.27792e-19	0.445494	0.788	0.413	6.17396e-15	3	Epb41l3
4.91949e-19	0.269778	0.523	0.185	9.26587e-15	3	Trappc2
5.01064e-19	0.449946	0.72	0.366	9.43754e-15	3	Satb1
5.35611e-19	0.360695	0.417	0.124	1.00882e-14	3	Actn3
6.11928e-19	0.522837	0.97	0.896	1.15257e-14	3	Tmem14c
7.50378e-19	0.28766	0.447	0.143	1.41334e-14	3	Atf6
7.61356e-19	0.270117	0.462	0.151	1.43401e-14	3	Anxa7
7.90266e-19	0.511483	0.803	0.462	1.48847e-14	3	Cxxc5
9.05527e-19	0.43068	0.947	0.664	1.70556e-14	3	Pigp
9.25615e-19	0.514711	0.939	0.753	1.7434e-14	3	Ik
1.14588e-18	0.455589	0.939	0.608	2.15826e-14	3	Btbd1
1.16378e-18	0.466886	0.894	0.635	2.19198e-14	3	Stk25
1.26267e-18	0.345577	0.682	0.316	2.37824e-14	3	Dennd5b
1.56442e-18	0.437374	0.758	0.414	2.94658e-14	3	Ddah1
1.61161e-18	0.338186	1	0.964	3.03546e-14	3	Ndufa7
1.70531e-18	0.471971	0.985	0.896	3.21195e-14	3	2410015M20Rik
1.7773e-18	0.518094	0.939	0.708	3.34754e-14	3	S100a11
2.16067e-18	0.386577	0.742	0.399	4.06962e-14	3	Chn1
2.18218e-18	0.347821	0.697	0.317	4.11013e-14	3	Lama2
2.23113e-18	0.482178	0.78	0.448	4.20233e-14	3	1110008P14Rik
2.35536e-18	0.44162	0.902	0.624	4.43632e-14	3	Ift43
2.94365e-18	0.387828	1	0.913	5.54437e-14	3	Scand1
3.18827e-18	0.344408	0.523	0.197	6.0051e-14	3	Kdm7a
3.88401e-18	0.346457	0.788	0.451	7.31552e-14	3	Rbm38
4.08196e-18	0.305324	0.568	0.215	7.68837e-14	3	Fsd1l
4.12406e-18	0.253655	0.447	0.144	7.76767e-14	3	Pxk
4.3346e-18	0.43427	0.795	0.477	8.16423e-14	3	Tmem65
4.43681e-18	0.359423	0.758	0.379	8.35674e-14	3	Serinc3
4.74945e-18	0.431166	0.712	0.394	8.94559e-14	3	Prelid2
5.08457e-18	0.448306	0.818	0.512	9.57678e-14	3	Mmd
5.21794e-18	0.365794	0.561	0.212	9.828e-14	3	Hivep2
5.66271e-18	0.271743	0.447	0.146	1.06657e-13	3	Tmem35
6.82731e-18	0.525671	0.902	0.652	1.28592e-13	3	Ilk
7.95152e-18	0.339241	1	0.97	1.49767e-13	3	Cdc42
8.37515e-18	0.520249	0.962	0.756	1.57746e-13	3	Fyttd1
8.42088e-18	0.431233	0.985	0.854	1.58607e-13	3	Map1lc3b
9.0297e-18	0.363481	0.833	0.496	1.70074e-13	3	Pdrg1
9.06373e-18	0.359053	0.659	0.293	1.70715e-13	3	Ikbip
9.64018e-18	0.437559	0.826	0.484	1.81573e-13	3	Arfgef1
1.30673e-17	0.378702	1	0.957	2.46123e-13	3	Rnf7
1.41154e-17	0.424955	0.75	0.398	2.65864e-13	3	Atp13a3
1.51875e-17	0.411948	0.818	0.501	2.86056e-13	3	Atraid
1.53133e-17	0.285491	0.455	0.162	2.88426e-13	3	Inpp4a
1.93604e-17	0.255673	0.447	0.15	3.64653e-13	3	Akip1
2.46659e-17	0.280676	0.47	0.169	4.64582e-13	3	Srgap1
2.82728e-17	0.561006	0.848	0.581	5.32518e-13	3	Zdbf2
3.14762e-17	0.357559	0.727	0.367	5.92855e-13	3	Acadm
3.53745e-17	0.442471	0.848	0.487	6.66278e-13	3	Hip1
3.89591e-17	0.371718	1	0.957	7.33795e-13	3	Sepw1
4.47229e-17	0.267393	0.712	0.325	8.42356e-13	3	Galk2
5.73032e-17	0.334518	0.667	0.31	1.07931e-12	3	Lmbrd1
8.48954e-17	0.375211	0.788	0.466	1.599e-12	3	Armcx1
1.05318e-16	0.26563	0.568	0.225	1.98366e-12	3	Ubtd1
1.22252e-16	0.338243	0.705	0.339	2.30263e-12	3	Rnf217
1.40495e-16	0.4112	0.879	0.548	2.64622e-12	3	Plgrkt
1.52886e-16	0.284418	0.485	0.191	2.87962e-12	3	Acot9
1.62085e-16	0.409677	1	0.945	3.05288e-12	3	Eid1
1.82621e-16	0.376975	0.97	0.932	3.43967e-12	3	Rwdd1
1.92234e-16	0.288224	0.553	0.225	3.62074e-12	3	Rhobtb1
2.21759e-16	0.484319	0.924	0.685	4.17683e-12	3	Rragd
3.57308e-16	0.397774	0.909	0.597	6.7299e-12	3	H13
3.76189e-16	0.363174	0.674	0.311	7.08551e-12	3	Pdzrn3
4.22075e-16	0.343346	0.455	0.166	7.94979e-12	3	Arhgdib
4.39287e-16	0.363253	0.545	0.225	8.27397e-12	3	Gadd45a
4.60642e-16	0.704764	0.652	0.305	8.67619e-12	3	Car3
4.99627e-16	0.326211	0.629	0.28	9.41048e-12	3	Rdh14
5.07342e-16	0.261216	0.53	0.205	9.55579e-12	3	Pld3
5.47648e-16	0.418305	0.992	0.937	1.0315e-11	3	Cox7a2l
5.71065e-16	0.331098	0.803	0.434	1.0756e-11	3	Klc1
7.04311e-16	0.393766	0.902	0.632	1.32657e-11	3	Trappc2l
7.8703e-16	0.271458	0.636	0.248	1.48237e-11	3	Gm7325
1.02198e-15	0.337602	0.788	0.421	1.9249e-11	3	Scamp2
1.03495e-15	0.402152	0.985	0.91	1.94934e-11	3	Drap1
1.09634e-15	0.345005	0.659	0.332	2.06496e-11	3	Asb8
1.12732e-15	0.297517	0.667	0.314	2.12331e-11	3	Hagh
1.29775e-15	0.377325	0.894	0.62	2.44432e-11	3	Tln1
1.51618e-15	0.324464	0.848	0.543	2.85572e-11	3	Ccny
1.56419e-15	0.328643	1	0.943	2.94615e-11	3	Edf1
1.66522e-15	0.293145	0.583	0.253	3.13645e-11	3	Klhl24
1.74535e-15	0.369534	0.962	0.854	3.28737e-11	3	Dctn2
1.8756e-15	0.324655	0.561	0.249	3.53269e-11	3	Antxr2
1.91295e-15	0.362793	0.72	0.389	3.60304e-11	3	Ddr1
2.03889e-15	0.315325	0.576	0.255	3.84024e-11	3	Arid5b
2.2088e-15	0.436737	0.879	0.566	4.16027e-11	3	Nrip1
2.25064e-15	0.390746	1	0.922	4.23908e-11	3	Srp14
2.44698e-15	0.417277	0.879	0.565	4.60889e-11	3	Map7d1
2.49896e-15	0.370545	0.742	0.415	4.7068e-11	3	Smad1
2.89658e-15	0.308061	0.992	0.959	5.4557e-11	3	mt-Cytb
3.30791e-15	0.308958	1	0.961	6.23046e-11	3	mt-Co1
3.83609e-15	0.335168	0.652	0.314	7.22528e-11	3	Tmem64
4.05453e-15	0.31533	0.621	0.298	7.63671e-11	3	Myadm
4.12014e-15	0.264349	0.538	0.215	7.76028e-11	3	Slc16a3
4.50424e-15	0.34231	0.735	0.403	8.48373e-11	3	Abcg2
4.83522e-15	0.394579	0.765	0.428	9.10714e-11	3	Myo10
5.87123e-15	0.474845	0.848	0.644	1.10585e-10	3	Rps6kb1
6.58725e-15	0.329762	0.629	0.318	1.24071e-10	3	Zfp30
8.55577e-15	0.367973	0.909	0.597	1.61148e-10	3	Vasp
9.44391e-15	0.39526	0.902	0.633	1.77876e-10	3	Sdcbp
9.80796e-15	0.372538	0.848	0.553	1.84733e-10	3	Zyx
1.01262e-14	0.307503	0.553	0.241	1.90726e-10	3	Slc16a2
1.21217e-14	0.530684	0.992	0.913	2.28312e-10	3	Celf2
1.25795e-14	0.25937	0.53	0.218	2.36935e-10	3	2010320M18Rik
1.40826e-14	0.40263	0.765	0.438	2.65246e-10	3	Ppm1b
1.76411e-14	0.380709	0.962	0.745	3.32269e-10	3	Gga2
1.7732e-14	0.284451	0.659	0.339	3.33982e-10	3	Cdip1
2.82433e-14	0.336256	0.871	0.558	5.31963e-10	3	Csnk2a2
2.85079e-14	0.389964	0.871	0.583	5.36947e-10	3	Hs6st2
3.06829e-14	0.309323	0.818	0.498	5.77912e-10	3	Araf
3.22877e-14	0.346703	0.765	0.448	6.0814e-10	3	Cand2
3.50554e-14	0.274375	0.682	0.354	6.60268e-10	3	Med27
4.0046e-14	0.257386	0.583	0.266	7.54267e-10	3	Flot1
4.11936e-14	0.339558	0.833	0.514	7.75881e-10	3	Hbp1
4.87993e-14	0.430312	0.932	0.671	9.19135e-10	3	Smarcd3
5.04433e-14	0.358515	0.848	0.554	9.501e-10	3	1110065P20Rik
5.17419e-14	0.330101	0.848	0.527	9.74559e-10	3	Rab12
5.94156e-14	0.340316	0.917	0.63	1.11909e-09	3	Glrx2
6.11087e-14	0.424927	0.894	0.72	1.15098e-09	3	Hadh
7.78515e-14	0.29406	1	0.999	1.46633e-09	3	Gapdh
7.9497e-14	0.311484	0.682	0.367	1.49733e-09	3	Mllt11
8.2642e-14	0.327413	0.977	0.924	1.55656e-09	3	Minos1
9.19142e-14	0.350412	0.947	0.79	1.7312e-09	3	Mrpl23
1.02809e-13	0.278962	0.614	0.305	1.93641e-09	3	Ric8
1.11757e-13	0.482432	0.864	0.641	2.10494e-09	3	Golgb1
1.17107e-13	0.410493	0.78	0.452	2.20572e-09	3	Lpar4
1.45254e-13	0.257739	0.417	0.165	2.73587e-09	3	Dip2c
1.50745e-13	0.354251	0.879	0.569	2.83929e-09	3	Spats2
1.55428e-13	0.448246	0.674	0.397	2.92749e-09	3	Fgfrl1
1.82961e-13	0.296918	1	0.958	3.44606e-09	3	Uqcrb
2.06287e-13	0.250322	0.583	0.268	3.88542e-09	3	Stam2
2.36463e-13	0.352076	0.629	0.344	4.45378e-09	3	Ucp2
2.484e-13	0.286283	0.621	0.304	4.67861e-09	3	Fndc3b
2.84721e-13	0.311595	0.795	0.533	5.36272e-09	3	Got1
3.09924e-13	0.273314	0.652	0.328	5.83743e-09	3	Prmt2
3.5275e-13	0.368544	0.841	0.522	6.64404e-09	3	Cnot6l
3.54849e-13	0.299599	0.848	0.51	6.68358e-09	3	Hsd17b4
3.94333e-13	0.361682	0.871	0.667	7.42727e-09	3	Cox14
4.01202e-13	0.441155	0.705	0.426	7.55664e-09	3	Klhl13
4.18211e-13	0.356466	0.955	0.783	7.877e-09	3	Hras
4.71206e-13	0.422819	0.992	0.968	8.87516e-09	3	Tubb2b
4.99736e-13	0.315248	0.985	0.921	9.41253e-09	3	Brk1
6.48625e-13	0.305974	0.538	0.25	1.22169e-08	3	Hspg2
7.02767e-13	0.553719	1	0.981	1.32366e-08	3	H19
7.03253e-13	0.329179	0.932	0.751	1.32458e-08	3	Yaf2
8.57257e-13	0.278258	0.53	0.242	1.61464e-08	3	Fam20c
1.07245e-12	0.349208	0.811	0.517	2.01996e-08	3	Armcx3
1.1057e-12	0.392057	0.902	0.693	2.08258e-08	3	Ctsl
1.80545e-12	0.394989	0.977	0.8	3.40057e-08	3	Blmh
1.83449e-12	0.291557	0.924	0.667	3.45527e-08	3	Bbip1
1.92477e-12	0.334037	0.924	0.717	3.62531e-08	3	Atp6v0b
1.97462e-12	0.35379	0.977	0.884	3.7192e-08	3	Gpi1
2.05129e-12	0.304497	0.841	0.545	3.86361e-08	3	Ubxn6
2.06066e-12	0.303584	0.985	0.952	3.88125e-08	3	Gabarap
2.19794e-12	0.284177	0.568	0.273	4.13982e-08	3	Rilpl1
2.35074e-12	0.30371	0.788	0.495	4.42761e-08	3	Tsc22d4
2.77767e-12	0.346763	0.773	0.51	5.23174e-08	3	Irak1bp1
2.94411e-12	0.274137	0.78	0.459	5.54524e-08	3	Ccdc53
3.86259e-12	0.29834	0.652	0.352	7.27518e-08	3	Adam19
4.1728e-12	0.308522	1	0.943	7.85947e-08	3	Gpx4
4.66063e-12	0.258502	0.652	0.344	8.77829e-08	3	Igdcc4
4.9549e-12	0.295129	0.636	0.33	9.33256e-08	3	Herpud1
4.99466e-12	0.34736	0.909	0.634	9.40745e-08	3	Pja1
5.28435e-12	0.291824	0.864	0.601	9.95307e-08	3	Dync1li1
7.31743e-12	0.325935	0.864	0.612	1.37824e-07	3	Srpk2
7.52745e-12	0.273192	0.72	0.436	1.41779e-07	3	Arl8b
7.70396e-12	0.267079	0.568	0.292	1.45104e-07	3	Cdc42se1
9.91316e-12	0.33994	0.879	0.628	1.86714e-07	3	Dusp11
1.01807e-11	0.34229	0.75	0.478	1.91754e-07	3	Dyrk1a
1.09293e-11	0.299897	0.75	0.433	2.05854e-07	3	Ptbp3
1.23257e-11	0.269251	0.78	0.468	2.32154e-07	3	Tmem109
1.31949e-11	0.276958	0.803	0.501	2.48526e-07	3	Ppm1a
1.43236e-11	0.363229	0.629	0.352	2.69785e-07	3	Cyba
1.54422e-11	0.354929	0.985	0.884	2.90854e-07	3	Psmc3
1.55345e-11	0.295059	0.576	0.296	2.92592e-07	3	C1galt1c1
1.62251e-11	0.322491	0.742	0.432	3.056e-07	3	Cited2
1.9613e-11	0.364017	0.78	0.505	3.69411e-07	3	Actn1
1.97253e-11	0.265804	0.75	0.438	3.71526e-07	3	Thap3
1.98937e-11	0.352407	0.712	0.442	3.74697e-07	3	Lpp
2.38579e-11	0.304279	0.992	0.948	4.49363e-07	3	Grb10
2.50603e-11	0.282142	0.848	0.614	4.72012e-07	3	Lyrm2
2.71477e-11	0.324584	0.909	0.75	5.11326e-07	3	Celf1
3.08149e-11	0.26038	0.811	0.519	5.80398e-07	3	Derl1
4.05826e-11	0.293543	0.773	0.463	7.64373e-07	3	Impact
4.50881e-11	0.363421	0.977	0.842	8.49235e-07	3	Qk
4.75614e-11	0.266995	0.674	0.39	8.95819e-07	3	Sccpdh
4.80204e-11	0.538872	0.977	0.983	9.04465e-07	3	Tuba1a
6.29105e-11	0.269138	0.924	0.725	1.18492e-06	3	Atp6v1e1
7.41873e-11	0.251544	0.636	0.364	1.39732e-06	3	Mapk8ip1
7.71654e-11	0.323235	0.985	0.917	1.45341e-06	3	Pfdn1
8.28943e-11	0.252215	0.636	0.314	1.56131e-06	3	Tnik
8.56972e-11	0.277865	0.977	0.865	1.61411e-06	3	Mrps17
9.2133e-11	0.277311	0.902	0.665	1.73533e-06	3	Rab24
9.62382e-11	0.401616	0.72	0.488	1.81265e-06	3	Rock2
1.20384e-10	0.261482	0.735	0.442	2.26743e-06	3	Smim20
1.21412e-10	0.256973	1	0.954	2.2868e-06	3	Pdcd5
1.25659e-10	0.256825	0.924	0.676	2.36679e-06	3	Nxn
1.48532e-10	0.296172	0.523	0.268	2.7976e-06	3	Trim2
1.50568e-10	0.294842	0.894	0.669	2.83596e-06	3	Npepps
1.52518e-10	0.255327	0.871	0.597	2.87268e-06	3	Dnpep
1.6493e-10	0.303727	0.636	0.369	3.10646e-06	3	Tmem245
1.83206e-10	0.357019	0.795	0.535	3.45068e-06	3	Wwtr1
1.83503e-10	0.283175	0.682	0.392	3.45628e-06	3	Irf2bpl
1.95117e-10	0.425041	0.864	0.706	3.67504e-06	3	Wnk1
1.97952e-10	0.275881	0.629	0.356	3.72843e-06	3	Fam171a2
2.07299e-10	0.34055	0.864	0.628	3.90448e-06	3	Hax1
2.31552e-10	0.276539	0.955	0.887	4.36128e-06	3	Glrx5
2.40082e-10	0.284841	0.75	0.482	4.52195e-06	3	Sept10
2.5395e-10	0.260591	0.682	0.385	4.78315e-06	3	Cog4
2.58591e-10	0.28259	0.909	0.76	4.87057e-06	3	Prdx5
2.92628e-10	0.274215	0.818	0.598	5.51165e-06	3	Arl5a
3.03031e-10	0.329914	0.765	0.545	5.70759e-06	3	Krcc1
3.4259e-10	0.276535	0.992	0.931	6.45269e-06	3	Ube2b
3.85558e-10	0.399699	0.947	0.81	7.26198e-06	3	Parm1
4.29802e-10	0.288737	0.848	0.59	8.09532e-06	3	Tprgl
4.50352e-10	0.254178	0.598	0.312	8.48237e-06	3	Dpy19l1
4.51872e-10	0.310021	0.795	0.531	8.511e-06	3	Ipo4
5.27766e-10	0.307038	0.962	0.781	9.94047e-06	3	Fitm1
5.58897e-10	0.264541	0.682	0.415	1.05268e-05	3	Rabac1
6.70249e-10	0.288732	0.78	0.548	1.26241e-05	3	Cmas
9.35711e-10	0.296188	0.886	0.703	1.76241e-05	3	Sar1b
1.0319e-09	0.336805	0.977	0.849	1.94359e-05	3	Erp29
1.0441e-09	0.310974	0.765	0.499	1.96657e-05	3	Akap13
1.10196e-09	0.262602	0.667	0.393	2.07553e-05	3	Sh3bp5
1.18216e-09	0.281607	0.697	0.441	2.2266e-05	3	Sertad2
1.62513e-09	0.314933	0.75	0.465	3.06093e-05	3	Cab39
1.77115e-09	0.270518	0.992	0.958	3.33596e-05	3	mt-Nd4
1.85916e-09	0.26334	0.629	0.384	3.50173e-05	3	Chmp2b
1.91319e-09	0.297634	0.803	0.548	3.6035e-05	3	Ctsz
2.5088e-09	0.282988	0.924	0.748	4.72533e-05	3	Mpc1
2.73951e-09	0.34669	0.992	0.968	5.15986e-05	3	Abracl
2.95924e-09	0.29088	0.871	0.678	5.57373e-05	3	Mettl23
2.99403e-09	0.270629	0.682	0.439	5.63925e-05	3	Micu2
3.15761e-09	0.262277	0.674	0.394	5.94735e-05	3	Gfra1
3.20946e-09	0.300551	0.924	0.782	6.04502e-05	3	Dync1i2
3.28821e-09	0.25193	0.917	0.716	6.19334e-05	3	Slc25a11
3.35109e-09	0.28179	0.826	0.573	6.31177e-05	3	Pard3
3.41421e-09	0.455603	0.765	0.592	6.43067e-05	3	Csrp1
3.7904e-09	0.268793	0.924	0.715	7.13922e-05	3	Chic2
4.3123e-09	0.283092	0.864	0.671	8.12222e-05	3	Tead1
4.6487e-09	0.271077	0.856	0.616	8.75583e-05	3	Tspan9
5.78434e-09	0.288383	0.977	0.875	0.000108948	3	Ptp4a2
6.23522e-09	0.283567	0.932	0.752	0.00011744	3	Rab10
7.04695e-09	0.260727	0.697	0.442	0.000132729	3	Ube2g2
7.16902e-09	0.305785	0.939	0.74	0.000135029	3	Ktn1
7.34027e-09	0.264007	0.78	0.517	0.000138254	3	Mum1l1
7.58151e-09	0.30091	1	0.924	0.000142798	3	Ywhaz
8.19653e-09	0.27344	0.917	0.813	0.000154382	3	Sin3b
9.31201e-09	0.282877	0.818	0.552	0.000175392	3	Arhgap28
1.0122e-08	0.324115	0.955	0.758	0.000190648	3	Ptprd
1.11594e-08	0.30043	0.848	0.624	0.000210187	3	Tulp4
1.14518e-08	0.26713	0.894	0.605	0.000215694	3	Zeb2
1.33256e-08	0.271013	0.902	0.682	0.000250988	3	Sod2
1.49376e-08	0.402143	0.932	0.777	0.00028135	3	N4bp2
1.56076e-08	0.292838	0.917	0.752	0.000293968	3	Commd3
1.61218e-08	0.332616	0.795	0.572	0.000303654	3	Cadm1
1.74658e-08	0.250427	1	0.928	0.000328968	3	Atp6v1g1
1.94202e-08	0.269709	0.591	0.362	0.000365779	3	Ate1
1.95846e-08	0.264145	0.962	0.814	0.000368876	3	Lamp1
2.1271e-08	0.265079	0.795	0.557	0.00040064	3	Adipor1
3.1546e-08	0.296396	0.773	0.571	0.00059417	3	Psap
3.55748e-08	0.254591	0.78	0.601	0.000670051	3	2210013O21Rik
4.09233e-08	0.284004	1	0.959	0.00077079	3	Nedd4
4.5378e-08	0.278466	0.379	0.195	0.000854694	3	Tpbg
4.546e-08	0.277741	0.614	0.406	0.000856239	3	Zc2hc1a
5.51773e-08	0.259818	0.636	0.413	0.00103927	3	Sike1
7.30632e-08	0.268002	0.909	0.71	0.00137615	3	Pam16
8.191e-08	0.264996	0.735	0.495	0.00154278	3	Limch1
8.34525e-08	0.314923	0.917	0.824	0.00157183	3	Atox1
9.29249e-08	0.252292	0.939	0.762	0.00175024	3	Armcx2
1.28994e-07	0.273251	0.712	0.486	0.00242961	3	Hprt
1.35106e-07	0.251906	1	0.976	0.00254473	3	Eef2
1.99562e-07	0.252252	0.553	0.327	0.00375876	3	Cdc42ep3
2.93726e-07	0.301643	0.826	0.634	0.00553233	3	Fstl1
2.98548e-07	0.265013	0.682	0.499	0.00562316	3	Pde7a
3.30854e-07	0.288981	0.629	0.413	0.00623164	3	Cep350
3.60621e-07	0.253212	0.97	0.853	0.0067923	3	Mob4
4.44874e-07	0.251722	0.902	0.744	0.00837921	3	Hypk
1.20397e-06	0.25655	0.826	0.638	0.0226768	3	Map1b
1.68019e-06	0.263353	0.78	0.572	0.0316464	3	Tnrc6b
2.38433e-06	0.271672	0.992	0.935	0.0449088	3	Maged1
2.50024e-06	0.330691	0.841	0.705	0.0470921	3	Prrc2b
5.97068e-06	0.37134	0.538	0.36	0.112458	3	Cyr61
9.31466e-06	0.334216	1	0.998	0.175442	3	Cdkn1c
1.37044e-05	0.267052	0.939	0.839	0.258122	3	Fxyd6
5.38798e-05	0.261736	0.705	0.494	1	3	Akap11
4.95216e-71	0.634473	0.74	0.092	9.32738e-67	4	Pdgfra
7.96159e-66	0.609946	0.646	0.074	1.49957e-61	4	Twist2
1.27728e-52	0.57643	0.417	0.032	2.40575e-48	4	Lum
1.09818e-50	0.459037	0.521	0.061	2.06843e-46	4	Fli1
1.76325e-44	0.431928	0.458	0.053	3.32109e-40	4	Hic1
2.34999e-42	0.835455	0.385	0.04	4.42621e-38	4	Pax1
2.39561e-42	0.534238	0.615	0.109	4.51213e-38	4	Sema5a
1.36987e-41	0.261282	0.271	0.015	2.58015e-37	4	Gdf10
6.14768e-41	1.22284	0.75	0.191	1.15792e-36	4	Igf1
9.60316e-41	0.31294	0.271	0.015	1.80875e-36	4	Mme
1.3268e-40	0.530472	0.365	0.036	2.49902e-36	4	Col9a1
1.36956e-38	0.661961	0.552	0.097	2.57956e-34	4	Cdo1
9.54009e-38	0.504466	0.656	0.141	1.79688e-33	4	Fam212a
5.17758e-37	0.477417	0.573	0.103	9.75198e-33	4	Kctd12
7.50441e-35	0.30366	0.333	0.034	1.41345e-30	4	Mecom
2.08671e-34	0.566795	0.479	0.078	3.93031e-30	4	Ebf2
2.32884e-34	0.410007	0.49	0.084	4.38637e-30	4	Lhfp
2.61528e-34	0.287241	0.344	0.038	4.92587e-30	4	Ldb2
8.69713e-34	0.887735	0.771	0.229	1.63811e-29	4	Prrx1
1.19754e-33	0.533414	0.417	0.06	2.25557e-29	4	Osr1
1.80393e-33	0.751988	0.5	0.093	3.3977e-29	4	Foxd1
1.94224e-32	0.470648	0.448	0.074	3.65821e-28	4	Ebf1
4.8328e-32	1.08569	0.99	0.679	9.10259e-28	4	Cald1
1.45637e-30	0.412105	0.458	0.082	2.74307e-26	4	Alcam
2.98313e-30	0.640625	0.802	0.253	5.61873e-26	4	Epha4
7.02393e-29	0.401721	0.344	0.046	1.32296e-24	4	Dcn
2.89981e-28	0.776426	0.823	0.286	5.4618e-24	4	Col1a1
5.17789e-28	0.380519	0.708	0.195	9.75256e-24	4	Ddr2
5.98181e-28	0.462608	0.646	0.177	1.12667e-23	4	Prrx2
2.09535e-27	0.439512	0.781	0.23	3.94658e-23	4	Pcdh18
2.33484e-26	0.354615	0.427	0.082	4.39767e-22	4	Vcam1
2.52368e-26	0.830521	0.469	0.107	4.75336e-22	4	Cxcl12
1.83157e-25	1.08283	1	0.762	3.44977e-21	4	Hmga2
2.01697e-25	0.315651	0.521	0.126	3.79897e-21	4	Aff3
5.2216e-25	0.688274	0.792	0.3	9.83488e-21	4	Runx1t1
6.14519e-25	0.888274	0.969	0.582	1.15745e-20	4	Col1a2
3.7259e-24	0.440559	0.771	0.291	7.01773e-20	4	Il11ra1
5.43469e-24	0.730062	0.885	0.392	1.02362e-19	4	Ccnd1
2.69477e-23	0.358171	0.615	0.177	5.07561e-19	4	Fblim1
3.47263e-23	0.371899	0.49	0.121	6.54069e-19	4	Tmem132c
4.72129e-23	1.23559	0.74	0.288	8.89256e-19	4	Crabp1
1.12434e-22	0.797548	1	0.864	2.1177e-18	4	Gpc3
1.13397e-22	0.372898	0.542	0.145	2.13584e-18	4	Col11a1
1.75856e-22	0.972738	0.99	0.732	3.31224e-18	4	Ccnd2
2.37204e-22	0.748347	0.917	0.502	4.46774e-18	4	Fn1
2.38696e-22	0.668618	0.792	0.332	4.49583e-18	4	Nfia
6.71234e-22	0.289064	0.562	0.149	1.26427e-17	4	Elk3
7.51831e-22	0.530612	0.896	0.425	1.41607e-17	4	Bcl11a
1.51102e-21	0.483531	0.625	0.212	2.84601e-17	4	Sfrp1
1.82111e-21	0.782771	0.948	0.63	3.43006e-17	4	Fstl1
4.59355e-21	0.604412	0.938	0.509	8.65195e-17	4	Nrep
6.85621e-21	0.380287	0.656	0.218	1.29137e-16	4	Tes
1.45935e-20	0.855372	0.948	0.571	2.74869e-16	4	Twist1
2.74809e-20	0.487016	0.594	0.208	5.17603e-16	4	Tril
3.02243e-20	0.448254	0.406	0.092	5.69276e-16	4	Dkk2
3.09434e-20	0.90137	0.958	0.674	5.8282e-16	4	Meis2
4.14714e-20	0.879331	0.594	0.215	7.81114e-16	4	Sox9
1.37196e-19	0.375725	0.281	0.048	2.58408e-15	4	Irx1
2.47233e-19	0.251583	0.427	0.101	4.65664e-15	4	Rspo3
2.58127e-19	0.253966	0.25	0.037	4.86183e-15	4	Maf
3.24683e-19	0.379615	0.49	0.139	6.11541e-15	4	Slc1a3
3.74491e-19	0.460248	0.885	0.396	7.05354e-15	4	Eva1b
9.58795e-19	0.801758	0.969	0.691	1.80589e-14	4	Col3a1
2.01052e-18	0.794891	0.927	0.603	3.78682e-14	4	Nfib
4.85112e-18	0.603467	1	0.953	9.13709e-14	4	Mdk
7.7562e-18	0.590707	0.969	0.748	1.46088e-13	4	Tsc22d1
1.20013e-17	0.322958	0.542	0.17	2.26044e-13	4	Tgfbi
1.55576e-17	0.405294	0.271	0.05	2.93027e-13	4	Emx2
1.6609e-17	0.282653	0.375	0.09	3.1283e-13	4	Gap43
3.40836e-17	0.337934	0.698	0.261	6.41964e-13	4	Add3
5.64625e-17	0.267544	0.604	0.205	1.06347e-12	4	Bicc1
9.78567e-17	0.273473	0.479	0.142	1.84313e-12	4	Pdgfrb
3.13332e-16	0.523247	1	0.835	5.9016e-12	4	Mfap2
3.16543e-16	0.372682	0.74	0.319	5.96209e-12	4	Pth1r
[truncated: 1,125 more rows]
